# Supplementary material for: Proteomic Response of Hordeum vulgare cv. Tadmor and Hordeum marinum to Salinity Stress: Similarities and Differences between a Glycophyte and a Halophyte
Source: Front Plant Sci. 2016 Aug 3;7:1154. doi: 10.3389/fpls.2016.01154 (PMC4971088; doi:10.3389/fpls.2016.01154)
Supplement: Supplementary file 1 [file Data_Sheet_1.XLSX]

## Sheet: List of Data
List of Supplementary Figures and Tables
Supplementary Figure S1. A scheme of the experiment with either a gradual increase in NaCl concentration or an one step transfer either from control or from 100 mM NaCl directly to 300 mM NaCl (0.2-300 mM NaCl; 100-300 mM NaCl).
Supplementary Figure S2: Plant water content (PWC) in ml per 1 g of dry mass in H. marinum (black columns) and H. vulgare (grey columns) subjected to control and salinity treatments.
Supplementary Figure S3: A representative 1D-SDS gel showing protein fractionation used for nanoLC-MS ESI-Q-TOF analysis. Three biooogical replicates (n = 3) of each sample were used for the analysis.
Supplementary Table S1: List of identified proteins including basic protein identification parameters and functional annotation.
Supplementary Table S2: Protein identification parameters including peptide sequences identifed by LC-MS/MS analysis.
Supplementary Table S3: Data used for cluster analysis and the results including the lists of the proteins in individual clusters.
Supplementary Table S4. The lists of proteins belonging to the individual groups in Venn diagrams showing the proteins identified in the individual experimental variants (HVC, HVN, HMC, HMN) and the differences between salt-treated and control plants as well as the differences between Hordeum marinum and H. vulgare genotypes.
Supplementary Table S5: Protein functional annotation of the proteins identified in individual experimental variants.
HVC - Hordeum vulgare, control plants; HVN - H. vulgare, salt-treated plants; HMC - H. marinum, control plants; HMN - H. marinum, salt-treated plants.

## Sheet: Suppl. Fig. S1
			Supplementary Figure S1. A scheme of the experiment with either a gradual increase in NaCl concentration or an one step transfer either from control or from 100 mM NaCl directly to 300 mM NaCl (0.2-300 mM NaCl; 100-300 mM NaCl).

## Sheet: Suppl. Fig. S2
	Supplementary Figure S2: Plant water content (PWC) in ml per one gram of plant dry mass in H. marinum (black columns) and in H. vulgare (grey columns) grown under control conditions (0.2 mM NaCl) and in salinity-treated plants (100, 300, one-step transfers from 0.2 mM NaCl to 300 mM NaCl and from 100 mM NaCl to 300 mM NaCl).
	Different letters indicate significant differences between the individual variants at 0.05 level determined by Duncan´s multiple range test.

## Sheet: Suppl. Fig. S3
	Supplementary Figure S3: A representative 1D-SDS gel showing protein fractionation used for nanoLC-MS ESI-Q-TOF analysis. Three biooogical replicates (n = 3) of each sample were used for the analysis.

## Sheet: Suppl. Table S1
Supplementary Table S1. List of 284 identified proteins ordered according to their functional classification. The database used was Uniprot (www.uniprot.org; accessed 30.01.2014), taxonomy used was Hordeum vulgare var. distichum (domesticated barley).
Score - MASCOT Score; MW/pI - theoretical MW and pI values calculated from the sequence published under the given accession name in Uniprot database (www.uniprot.org) using Expasy tool (www.expasy.org)
MP/SC - number of matched peptides (MP) and sequence coverage (SC)
CL - cellular localization: c - cytoplasm; ch - chloroplast; m - mitochondria; n - nucleus; p - peroxisome; s - secreted protein
Cluster means a position of a given protein in hierarchical cluster analysis presented in Figure 4 and Supplementary Table S3.
Sample presence: HVC - H. vulgare control plants; HVN - H. vulgare salt-treated plants; HMC - H. marinum control plants; HMN - H. marinum salt-treated plants
Biologically relevant sample ratio: (HVN/HVC) - H. vulgare salt-treated versus control plants; (HMN/HMC) - H. marinum salt-treated versus control plants; (HVC/HMC) - H. vulgare versus H. marinum control plants; (HVN/HMN) - H. vulgare versus H. marinum salt-treated plants; CV - coefficient of variation (%)
PFAM - presence of protein domain according to PFAM database (www.pfam.sanger.co.uk); EC - enzyme number
GO annotation: GeneOntology annotation according to the category of biological process (www.geneontology.org).
								Biologically relevant sample ratio
Biological function	Accession number	Protein name	Score	MW/pI	MP/SC [%]	CL	Cluster	HVN/HVC	CV [%]	HMN/HMC	CV [%]	HVC/HMC	CV [%]	HVN/HMN	CV [%]	Sample presence	PFAM	EC number	GO annotation (category: biological process)
amino acid metabolism	F2DET3	Serine hydroxymethyltransferase	231.8	51.4/7.0	6/15.40											HMC\\	PF 00464 SHMT	2.1.2.1	pyridoxal phosphate binding tetrahydrofolate interconversion glycine metabolic process glycine hydroxymethyltransferase activity L-serine metabolic process
amino acid metabolism	M0VBS3	Cysteine synthase	123.9	24.9/6.3	4/22.50	m										HMC\\	PF 00291	4.2.99.8
amino acid metabolism	M0Z367	Arginine biosynthesis bifunctional protein ArgJ	129.8	43.9/6.0	3/13.33	m										HMN\\	PF 01960 ArgJ	2.3.1.1; 2.3.1.35	proteasome core complex, alpha-subunit complex chloroplast glutamate N-acetyltransferase activity acetyl-CoA:L-glutamate N-acetyltransferase activity arginine biosynthetic process
amino acid metabolism	F2E3H9	Tryptophan aminotransferase 1	92.8	60.2/5.8	3/6.77											HMN\\		2.6.1.27; 2.6.1.99
amino acid metabolism	M0USC9	Aspartate aminotransferase	271.5	50.0/8.3	7/16.76	m										HVC, HMC\\	PF 00155	2.6.1.1	pyridoxal phosphate binding L-aspartate:2-oxoglutarate aminotransferase activity L-phenylalanine:2-oxoglutarate aminotransferase activity peroxisome 2-oxoglutarate metabolic process aspartate metabolic process glutamate metabolic process fatty acid beta-oxidation toxin catabolic process ethylene biosynthetic process response to cytokinin membrane proteasome-mediated ubiquitin-dependent protein ca…
apoptotic process	F2E093	Apoptotic chromatin condensation inducer in the nucleus	172.8	80.1/4.5	6/11.00											HVN\\	PF 16294; PF 02037		regulation of telomere maintenance meiotic chromosome segregation protein ubiquitination organ morphogenesis chloroplast chromatin silencing by small RNA cytosol DNA recombination tissue development sister chromatid cohesion positive regulation of organelle organization regulation of cell cycle process response to gamma radiation telomere maintenance in response to DNA damage
apoptotic process	M0WMM0	Plasminogen activator inhibitor 1 RNA-binding protein	261.3	40.1/6.5	6/19.00											HVN\\	PF 04774
apoptotic process	M0YTK2	FAS-associated factor 2-B	228.3	56.0/4.5	6/15.00											HVN\\	PF 00789
apoptotic process	F2DSU6	Guanine nucleotide-binding protein subunit beta-like protein A	193.5	36.1/6.0	6/27.07											HVC, HMC\\	PF 00400
apoptotic process	M0YZ72	Plasminogen activator inhibitor 1 RNA-binding protein	232.4	39.8/5.9	5/19.38		4									HVC, HVN, HMC, HMN\\
apoptotic process	M0YVX6	Plasminogen activator inhibitor 1 RNA-binding protein	204.6	22.6/5.0	5/25.10		3					0.9*	7	0.8*	10.8	HVC, HVN, HMC, HMN\\
apoptotic process	F2DWT1	Translationally-controlled tumor protein homolog	204.5	18.9/4.4	4/26.15									0.9*	8.5	HVC, HVN, HMC, HMN\\	PF 00838 TCTP
ATP metabolism	M0XLC4	Adenosine kinase 2	383.3	37.1/5.1	9/32.75											HVC, HMC\\	PF 00294	2.7.1.20	phosphotransferase activity, alcohol group as acceptor adenosine kinase activity purine ribonucleoside salvage
ATP metabolism	M0XMC3	Mitochondrial ATP synthase precursor	241.5	27.2/6.5	7/28.89	m										HVN, HMN\\	PF 15704	3.6.3.14	ubiquitin-dependent protein catabolic process photorespiration response to misfolded protein proteasome core complex assembly nucleolus cobalt ion binding zinc ion binding copper ion binding pollen development chloroplast mitochondrial proton-transporting ATP synthase complex
ATP metabolism	F2EJL5	Soluble inorganic pyrophosphatase 1	187.2	16.2/4.6	5/34.28									0.9*	7.4	HVN, HMN\\	PF 00719	3.6.1.1
ATP metabolism	F2CXV3	Nucleoside diphosphate kinase	216.4	16.6/6.4	5/31.93		9	0.9*	11.2							HVC, HVN, HMC, HMN\\	PF 00334	2.7.4.6	UTP biosynthetic process CTP biosynthetic process ATP binding GTP biosynthetic process nucleoside diphosphate kinase activity
ATP metabolism	F2CVI3	Soluble inorganic pyrophosphatase 1	349.9	31.8/5.3	9/28.97	c	3							0.9	6.8	HVC, HVN, HMC, HMN\\	PF 00719	3.6.1.1	cysteine biosynthetic process protein targeting to membrane regulation of plant-type hypersensitive response defense response to fungus inorganic diphosphatase activity indoleacetic acid biosynthetic process detection of biotic stimulus jasmonic acid mediated signaling pathway negative regulation of defense response salicylic acid biosynthetic process regulation of multi-organism process systemic…
ATP metabolism	F2DTH4	Adenylate kinase A	133.1	26.2/8.9	4/20.20											HMN\\	PF 05191	2.7.4.3	cellular amino acid biosynthetic process adenylate kinase activity ATP binding
carbohydrate metabolism	M0USZ9	UTP-glucose-1-phosphate uridylyltransferase	253.4	23.0/6.0	7/31.43											HMC\\	PF 01704	2.4.1.-	UDP-glucose metabolic process UTP:glucose-1-phosphate uridylyltransferase activity
carbohydrate metabolism	M0VI12	NAD+-dependent epimerase/dehydratase	228.3	27.3/6.9	7/33.45	m										HMN\\	PF 13460	5.1.3.2
carbohydrate metabolism	F2DSV5	Endo-1,3:1,4-beta-D-glucanase	96.2	25.3/4.9	3/14.57											HMN\\	PF 01738	3.2.1.6; 3.2.1.151	cysteine-type endopeptidase inhibitor activity hydrolase activity
carbohydrate metabolism	M0X8B9	HIPL1 protein (quinoprotein glucose dehydrogenase)	152.4	86.7/6.6	4/6.20	c										HMN\\	PF 07995	1.1.5.2	heme binding oxidoreductase activity, acting on the CH-OH group of donors, quinone or similar compound as acceptor carbohydrate metabolic process quinone binding
carbohydrate metabolism	M0VJI5	Enolase	190.2	11.2/5.1	5/41.86		2									HMC, HMN\\	PF 00113	4.2.1.11	nucleotide binding phosphopyruvate hydratase activity glycolytic process magnesium ion binding phosphopyruvate hydratase complex
carbohydrate metabolism	M0YBF8	Sucrose:fructan 6-fructosyltransferase	211.8	58.1/5.1	6/12.64		2									HMC, HMN\\	PF 08244; PF 00251	2.4.1.99	nucleus carbohydrate metabolic process hydrolase activity, hydrolyzing O-glycosyl compounds
carbohydrate metabolism	F2D6I8	Glyceraldehyde-3-phosphate dehydrogenase 2	513.8	36.6/6.8	13/41.93											HVC, HMC\\	PF 02800; PF 00044	1.2.1.-	glucose metabolic process NADP binding NAD binding oxidoreductase activity, acting on the aldehyde or oxo group of donors, NAD or NADP as acceptor
carbohydrate metabolism	M0UKI5	Sucrose synthase	456.2	92.1/5.8	13/18.50	m										HVC, HMC\\	PF 00862	2.4.1.13	sucrose synthase activity sucrose metabolic process biosynthetic process
carbohydrate metabolism	M0Y9H9	Phosphoglycerate kinase	443.0	42.1/5.8	11/32.71											HVC, HMC\\	PF 00162	2.7.2.3	phosphoglycerate kinase activity ATP binding glycolytic process
carbohydrate metabolism	M0V861	Transaldolase 1	326.0	41.1/5.0	7/22.86											HVC, HMC\\	PF 00923	2.2.1.2	chloroplast stroma lignin biosynthetic process shikimate biosynthetic process mitochondrion aerobic respiration glycolytic process sedoheptulose-7-phosphate:D-glyceraldehyde-3-phosphate glyceronetransferase activity pentose-phosphate shunt
carbohydrate metabolism	F2D5Z0	UDP-D-glucuronate decarboxylase	266.9	38.9/7.8	8/24.34	c										HVC, HMC\\	PF 16363	4.1.1.35	coenzyme binding catalytic activity
carbohydrate metabolism	M0XLB8	Glucosidase II beta subunit	195.6	59.2/4.6	5/9.90	s								0.9*	11.1	HVN, HMN\\	PF 12999	3.2.1.106	methionine biosynthetic process cellulose biosynthetic process RNA splicing, via endonucleolytic cleavage and ligation Golgi vesicle transport defense response to bacterium endoplasmic reticulum
carbohydrate metabolism	M0WDD4	Triosephosphate isomerase (Fragment)	300.6	27.0/5.1	7/34.89		2					1.1	9.6			HVC, HMC, HMN\\	PF 00121	5.3.1.1	triose-phosphate isomerase activity glycolytic process
carbohydrate metabolism	M0WLI6	2,3-bisphosphoglycerate-independent phophoglycerate mutase	279.1	60.6/5.4	8/20.57		2	0.9*	3.1							HVC, HMC, HMN\\	PF 06415	5.4.2.4	manganese ion binding glucose catabolic process cytoplasm phosphoglycerate mutase activity
carbohydrate metabolism	F2EHF8	Triosephosphate isomerase	392.5	26.8/5.3	7/32.95		5	0.9	6					0.8*	7.7	HVC, HVN, HMC, HMN\\	PF 0121	5.3.1.1	Golgi organization mitochondrion response to misfolded protein plasmodesma cysteine biosynthetic process response to temperature stimulus water transport chloroplast stroma proteasome-mediated ubiquitin-dependent protein catabolic process proteasome core complex assembly aerobic respiration glycolytic process cell wall copper ion binding hyperosmotic response cytosol photorespiration vacuolar mem…
carbohydrate metabolism	F2CXT7	Fructose-bisphosphate aldolase	374.8	38.8/6.5	8/27.07		9	0.9*	5	0.9*	10.4					HVC, HVN, HMC, HMN\\	PF 00274	4.1.2.13	fructose-bisphosphate aldolase activity glycolytic process
carbohydrate metabolism	M0VJW6	Enolase	259.0	21.9/4.7	6/37.85		9	0.9	6.9					0.9	7.1	HVC, HVN, HMC, HMN\\	PF 00113	4.2.1.11	phosphopyruvate hydratase activity magnesium ion binding phosphopyruvate hydratase complex glycolytic process
carbohydrate metabolism	M0W0Q7	Invertase inhibitor	171.0	25.2/9.2	4/21.60	c										HMN\\	PF 04043		metal ion binding enzyme inhibitor activity pectinesterase activity
cell adhesion	M0Z9S4	Fasciclin-like protein FLA5	206.1	44.3/5.6	6/13.60	s										HMN\\	PF 02469 fasciclin
cell adhesion	M0VQM9	Flocculation protein FLO11-like isoform X2	126.2	80.2/4.8	3/7.05	c										HMN\\
cell adhesion	M0W0B1	Fasciclin-like protein FLA10	95.1	25.9/8.8	3/14.50	m										HMN\\	PF 02469 fasciclin
cell adhesion	M0X5B5	Ankyrin-1	187.6	48.8/5.0	5/18.41		2									HMC, HMN\\	PF 12796; PF 13606
cell adhesion	M0WI23	Ankyrin repeat domain protein 2	242.7	39.8/4.6	6/22.34		1									HVC, HVN, HMN\\	PF 12796 Ank 2
cell adhesion	M0Z3D1	Fasciclin-like protein FLA15	142.7	16.0/9.3	4/23.30	m	2	1.1*	2.2							HVC, HMC, HMN\\	PF 02469 fasciclin
cell adhesion	M0XHE6	Ankyrin repeat domain-containing protein 2	195.9	87.6/4.9	6/9.37		2					0.9*	7.6			HVC, HMC, HMN\\	PF 12796 Ank 2
cell adhesion	M0YDA0	Ankyrin repeat domain-containing protein 2	266.8	35.8/4.5	7/24.54		7									HVC, HVN, HMC, HMN\\	PF 12796 Ank 2
cytoskeleton	M0YMF1	Tubulin alpha	538.0	49.7/4.7	13/36.00											HVC\\	PF 00091; PF 03953		protein polymerization microtubule-based process structural constituent of cytoskeleton GTPase activity microtubule cytoplasm GTP binding
cytoskeleton	M0YI82	Neurofilament heavy polypeptide	149.9	18.9/9.2	4/22.00	m										HVN\\			nucleic acid binding nucleotide binding zinc ion binding
cytoskeleton	M0YG53	Actin cytoskeleton-regulatory complex protein PAN1	225.7	115.8/5.5	7/7.95											HMN\\	PF 12763; PF 13202		nucleotide-excision repair calcium ion binding plasma membrane actin filament-based movement Golgi localization mitochondrion localization peroxisome localization
cytoskeleton	F2CRA1	Tubulin folding cofactor B	196.7	26.7/4.9	5/24.90											HMN\\	PF 01302 CAP-Gly		cytoplasm phragmoplast embryo development cytosol nucleus cell division
cytoskeleton	A5CFY9	Beta tubulin 6	96.8	50.1/4.6	3/7.90											HMN\\	PF 00091; PF 03953		cytoplasm structural constituent of cytoskeleton microtubule protein polymerization GTPase activity microtubule-based process GTP binding
cytoskeleton	F2DY31	Actin depolymerizing factor 4	159.1	16.1/5.9	4/28.74											HVN, HMN\\	PF 00241 cofilin ADF		actin cytoskeleton actin filament depolymerization
defence response	F2DHC4	USP family protein	217.4	27.9/4.9	5/22.73	c	2									HMC, HMN\\	PF 00582		cytoplasm response to stress
defence response	M0VFS7	CI2C	196.3	8.0/5.1	5/66.00											HVN\\	PF 00280 potato inhibit.		serine-type endopeptidase inhibitor activity response to wounding
defence response	M0ZDL8	Late embryogenesis abundant protein	343.8	27.5/5.7	6/27.00											HVN\\
defence response	M0Z6A4	ABA inducible protein	385.9	17.7/7.8	6/30.00											HVN\\	PF 02987 LEA 4
defence response	M0YJN2	Salt tolerant protein	190.4	17.1/4.7	7/30.20											HMN\\	PF 00407		peroxidase activity defense response response to biotic stimulus
defence response	M0Z8T3	Pathogenesis-related protein	137.1	17.0/5.3	3/24.20											HMN\\	PF 00407		ATP binding response to biotic stimulus defense response
defence response	F2ECH4	Late embryogenesis abundant protein 1	111.8	38.7/6.6	3/11.23	m										HMN\\	PF 02987 LEA 4
defence response	M0UNI9	Salt stress root protein RS1-like	117.7	26.9/8.4	3/16.85	c										HVC, HMN\\	PF 05558		cellular response to stimulus anchored component of plasma membrane
defence response	M0VST4	Germin F	489.8	20.7/7.9	8/26.07											HVN, HMN\\	PF 00190 cupin 1		manganese ion binding nutrient reservoir activity extracellular region
defence response	F2CRD9	Late embryogenesis abundant protein	489.0	22.8/9.3	9/30.46											HVN, HMN\\	PF 04927
defence response	F2DNE8	Late embryogenesis abundant protein D34	256.0	28.1/4.1	5/26.71											HVN, HMN\\	PF 04927
defence response	M0UW32	Dehydrin 8	130.7	27.6/5.2	4/17.30											HVN, HMN\\	PF 00257 dehydrin		response to stress response to water
gene expression and replication	F2EJA7	Replication protein A 32 kDa subunit	145.4	29.9/5.7	4/18.00	c										HVC\\	PF 08784 RPA C		DNA binding nucleus DNA replication DNA repair DNA recombination
gene expression and replication	F2D1I7	Nascent polypeptide-associated complex subunit alpha-like protein	234.1	22.1/4.4	5/32.23		1	1.1*	11.5							HVC, HVN\\	PF 01849 NAC
gene expression and replication	M0WZP4	Polyadenylate-binding protein RBP45-like	293.6	47.1/5.7	7/16.60											HMC\\	PF 00076 RRM_1		nucleotide binding nucleic acid binding
gene expression and replication	M0VD44	Proliferating cell nuclear antigen	215.0	21.7/4.5	5/27.94											HMC\\	PF 02747 PCNA_C; PF 00705 PCNA_N		DNA binding DNA replication nucleus regulation of DNA replication DNA polymerase processivity factor activity
gene expression and replication	M0VHD6	La protein-like protein	150.2	29.6/5.5	4/17.36											HMC\\	PF 05383 La		nucleus ribonucleoprotein complex RNA binding RNA processing nucleotide binding
gene expression and replication	M0XC90	Protein vip1	189.9	27.7/6.3	5/20.30											HMN\\	PF 00076 RRM_1		quinone binding nucleic acid binding nucleotide binding
gene expression and replication	M0Z1P5	Basic leucine zipper protein	123.0	27.9/6.0	3/13.97											HMN\\	PF 07716 bZIP_2		hydrogen peroxide catabolic process sequence-specific DNA binding transcription factor activity sequence-specific DNA binding
gene expression and replication	F2E6A1	Basic transcription factor 3	238.2	19.2/5.9	5/35.97											HMN\\	PF 01849 NAC		calcium ion binding transcription, DNA-templated regulation of transcription, DNA-templated
gene expression and replication	M0Y0E8	FKB12-interacting protein of 37 kDa-like	183.4	31.0/5.4	4/21.07											HMN\\	PF 17098 Wtap		translation mitotic cell cycle RNA processing regulation of mRNA splicing, via spliceosome plasmodesma nucleus
gene expression and replication	M0XIC8	Transcription factor BTF3-like isoform 1	163.9	18.5/6.6	4/24.00	n										HMN\\	PF 01849 NAC		RNA binding transcription, DNA-templated regulation of transcription, DNA-templated
gene expression and replication	M0WD31	Replication protein A 32 kDa subunit	149.0	30.1/5.9	4/13.90											HMN\\	PF 00076 RRM_1		protein folding chloroplast stroma thylakoid RNA binding isopentenyl diphosphate biosynthetic process, methylerythritol 4-phosphate pathway thylakoid membrane organization vegetative to reproductive phase transition of meristem iron-sulfur cluster assembly ovule development embryo development ending in seed dormancy nucleotide binding
gene expression and replication	M0V935	Mediator of RNA polymerase II transcription subunit 15-like isoform X2	141.4	73.7/5.1	4/7.65											HMN\\
gene expression and replication	M0UWP0	Maternally expressed gene 5	124.5	23.2/7.8	4/17.07											HMN\\	PF 00076 RRM_1		response to water snRNA binding nucleotide binding mRNA splicing, via spliceosome
gene expression and replication	M0ZD47	Replication protein A 32 kDa subunit	118.0	15.3/5.3	3/25.77	c										HMN\\			cysteine-type peptidase activity nucleic acid binding
gene expression and replication	M0XB03	Protein decapping-5-like	96.1	69.2/7.1	3/5.37	c										HMN\\	PF 09532 FDF; PF 12701 LSM14
gene expression and replication	M0WE81	Leucine-rich repeat-containing protein DDB	253.3	200.7/4.7	8/5.57		2									HMC, HMN\\
gene expression and replication	M0WBK3	Protein NASP homolog	124.6	30.3/4.7	4/15.50		2									HMC, HMN\\			cytosol RNA interference meristem maintenance chromatin silencing by small RNA floral organ formation histone H3-K9 methylation regulation of flower development methylation-dependent chromatin silencing DNA methylation determination of bilateral symmetry meristem initiation
gene expression and replication	M0UY14	Golgin candidate 5-like	254.3	115.7/4.8	8/9.01		2									HMC, HMN\\	PF 12325 TMF TATA binding
gene expression and replication	F2DSZ6	pre-mRNA processing factor	214.0	21.5/11.9	4/24.98											HVN, HMN\\	PF 00076 RRM_1; PF 00098 zf-CCHC		nucleic acid binding nucleotide binding zinc ion binding
gene expression and replication	M0XI96	Far upstream element-binding protein 2	343.0	70.5/6.2	8/15.00		1									HVC, HVN, HMN\\	PF 00013 KH_1		hydrogen peroxide catabolic process RNA binding
gene expression and replication	M0VX35	Nascent polypeptide-associated complex subunit alpha-like protein 2	227.3	17.8/4.3	4/40.93	n		1.1*	10.6					0.9*	6.5	HVN, HMC, HMN\\	PF 01849 NAC		cytosol
gene expression and replication	M0WEK7	Far upstream element-binding protein 3	275.2	70.9/4.7	6/13.12		7					0,9*	5.3			HVC, HVN, HMC, HMN\\	PF 00013 KH_1		RNA binding
gene expression and replication	M0YAP1	Nascent polypeptide-associated complex subunit alpha-like protein	555.7	22.6/4.2	8/54.48	n	5	0.9	8.8					0.8*	6.9	HVC, HVN, HMC, HMN\\	PF 01849 NAC
chlorophyll m. p.	M0UKY5	Magnesium chelatase 40 kDa subunit	121.2	35.9/5.0	3/14.00											HVC\\	PF 01078	6.6.1.1	ATP binding chlorophyll biosynthetic process magnesium chelatase activity photosynthesis
lipid m. p.	M0YUL2	Enoyl-[acyl-carrier-protein] reductase [NADH]	160.6	38.7/8.5	4/13.80	c										HMC\\		1.3.1.9
lipid m. p.	M0VZB7	GDSL esterase/lipase	159.6	39.8/6.7	4/15.62	s										HMC\\	PF 00657 lipase_GDSL	3.1.1.-	hydrolase activity, acting on ester bonds
Nucleic acid assembly	F2DE61	RNA-binding Musashi-2-like protein	223.8	45.1/6.0	5/15.73		1									HMN\\	PF 00076 RRM_1		ATP binding nucleic acid binding nucleotide binding
Nucleic acid assembly	M0ZC67	Nucleosome assembly protein 1-like 1-A	297.4	37.4/4.3	7/22.32			0.9*	14.1							HVC, HVN\\	PF 00956 NAP		nucleus nucleosome assembly
Nucleic acid assembly	M0WIS1	Poly(rC)-binding protein 3	131.8	52.1/5.5	4/9.20	c										HMC\\	PF 00013 KH_1		RNA binding
Nucleic acid assembly	M0ZC68	Nucleosome assembly protein 1-A	277.5	38.7/4.3	6/17.00	n										HMN\\	PF 00956 NAP		translation initiation factor activity nucleus nucleosome assembly
Nucleic acid assembly	M0YK39	Nuclear matrix constituent protein 1	241.2	35.3/6.3	7/20.75	n										HMN\\
Nucleic acid assembly	M0YML3	Nuclear matrix constituent protein 1	163.1	79.8/4.9	3/4.50	n										HMN\\
Nucleic acid assembly	F2D0T5	ES43	83.6	25.6/8.8	3/16.93											HMN\\	PF 01426 BAH; PF 00628 PHD		translation initiation factor activity zinc ion binding chromatin binding
Nucleic acid assembly	M0Z6M4	DNA repair protein	66.9	41.4/4.3	3/9.13											HMN\\	PF 09280 XPC-binding; PF 00627 UBA; PF 00240 ubiquitin		arginine biosynthetic process proteasome-mediated ubiquitin-dependent protein catabolic process nucleus nucleotide-excision repair damaged DNA binding
Nucleic acid assembly	F2DS55	Suppressor protein SRP40-like isoform X1	169.3	46.5/4.3	5/19.51		2									HMC, HMN\\	PF 00168 C2
Nucleic acid assembly	M0VG01	31 kDa ribonucleoprotein	254.7	21.9/5.2	5/26.52	s	2									HMC, HMN\\	PF 00076 RRM_1		cytosol nucleic acid binding nucleotide binding
Nucleic acid assembly	M0XUE8	Nucleosome assembly protein 1-like 1	212.8	15.7/5.1	4/24.10	n	2									HMC, HMN\\	PF 00956 NAP		intracellular nucleosome assembly nucleus
Nucleic acid assembly	M0YFP6	DNA repair protein RAD23-1	118.8	7.4/4.1	4/53.80		2									HMC, HMN\\	PF 00627 UBA		hydrolase activity, hydrolyzing O-glycosyl compounds nucleus nucleotide-excision repair
Nucleic acid assembly	M0UYF5	Nucleic acid-binding protein	306.7	30.7/4.7	6/27.61	c	2									HMC, HMN\\	PF 00076 RRM_1		mRNA splicing, via spliceosome nucleotide binding nucleic acid binding
Nucleic acid assembly	M0WZP5	Uncharacterized RNA-binding protein C23E6.01c	203.8	47.1/5.7	5/15.23											HVN, HMN\\	PF 00076 RRM_1		nucleic acid binding nucleotide binding
Nucleic acid assembly	F2D3D5	Heterogenous nuclear ribonucleoprotein 27C	333.8	41.3/5.8	8/23.26		2									HVN, HMC, HMN\\	PF 00076 RRM_1		nucleic acid binding nucleotide binding
Nucleic acid assembly	M0V8N6	Poly(rC)-binding protein 1	226.8	48.8/4.8	6/15.95		2							0.9	10.6	HVN, HMC, HMN\\	PF 00013 KH_1		RNA binding
Nucleic acid assembly	M0Y7Q2	MBD2	217.3	34.3/5.1	6/31.09	n	2									HVN, HMC, HMN\\	PF 01429 MBD; PF 07496 zf-CW		zinc ion binding DNA binding nucleus
Nucleic acid assembly	F2DUJ6	DNA repair protein RAD23	274.8	43.1/4.5	7/27.09											HVC, HVN, HMC, HMN\\	PF 09280 XPC-binding; PF 00627 UBA; PF 00240 ubiquitin		nucleotide-excision repair nucleus proteasome-mediated ubiquitin-dependent protein catabolic process damaged DNA binding
Nucleic acid assembly	M0VVZ7	Protein SET	290.4	19.1/4.6	5/36.17		3			1.1	4.9	0.9	14.1	0.9	12.9	HVC, HVN, HMC, HMN\\	PF 00956 NAP		nucleosome assembly nucleus
Nucleic acid assembly	M0YXJ9	Acidic leucine-rich nuclear phosphoprotein 32-related protein 2	174.5	29.3/4.0	5/18.11		9					0,9*	10.5	0,8*	6.9	HVC, HVN, HMC, HMN\\	LRR		spliceosome assembly (U2 snRNA)
Nucleotide metabolism	M0Z8H3	Uridylate kinase-like	288.6	21.9/5.6	7/36.93		3									HMN\\		2.7.4.22	damaged DNA binding pyrimidine nucleotide biosynthetic process 'de novo' pyrimidine nucleobase biosynthetic process cytosol cytidylate kinase activity apoplast uridylate kinase activity pyrimidine ribonucleoside monophosphate metabolic process ATP binding
nucleotide metabolism	M0VXP7	Ribonuclease UK144-like	207.9	13.7/9.4	4/36.86	c	2	1.1	10.7					0.9	9.3	HVN, HMC, HMN\\	PF 01042 ribonuc L PSP	2.7.7.56	mitochondrion vacuole chloroplast stroma gluconeogenesis thylakoid response to salt stress glucosinolate biosynthetic process glycolytic process chloroplast envelope
nucleotide metabolism	M0WCC2	Phosphoribosylformylglycinamidine cyclo-ligase	123.7	34.2/5.0	3/13.03											HMC\\	PF 00586 AIRS; PF 02769 AIRS	6.3.3.1	mitochondrion chloroplast stroma copper ion binding phosphoribosylformylglycinamidine cyclo-ligase activity pyrimidine ribonucleotide biosynthetic process ubiquinone biosynthetic process 'de novo' IMP biosynthetic process
one-carbon m. p.	M0ZB73	S-adenosylhomocysteine hydrolase 2	311.2	31.7/8.1	7/23.00											HVC\\	PF 05221 AdoHcyase	3.3.1.1	adenosylhomocysteinase activity one-carbon metabolic process
one-carbon m. p.	M0UZA5	Cyanate hydratase	94.7	18.5/5.4	3/20.57	c										HMN\\	PF 02560 cyanate lyase	4.2.1.104	cytoplasm cyanate catabolic process cytosol cyanate hydratase activity DNA binding
Photosynthesis	M0YTD9	Oxygen-evolving enhancer protein 3- 1	181.8	31.0/10.2	5/21.00	ch										HMN\\	PF 05757 PsbQ		nucleic acid binding extrinsic component of membrane photosystem II oxygen evolving complex calcium ion binding photosynthesis
Photosynthesis	M0WTH3	Oxygen-evolving enhancer protein 2	206.7	27.2/8.6	5/28.02	ch	6			1.2	5.1			0.9*	7.7	HVC, HVN, HMC, HMN\\	PF 01789 PsbP		calcium ion binding photosynthesis photosystem II oxygen evolving complex extrinsic component of membrane
Photosynthesis	F2CRK1	Oxygen-evolving enhancer protein 1	425.5	34.4/5.6	10/38.29	ch	6			1.1*	10.4	0,9*	2.9	0,8*	6.4	HVC, HVN, HMC, HMN\\	PF 01716 MSP		extrinsic component of membrane calcium ion binding photosystem II oxygen evolving complex photosynthesis integral component of membrane photosystem II stabilization
protein biosynthesis	M0ZC18	Protein translation factor SUI1	154.2	12.6/8.9	4/20.85											HMN\\	PF 01253 SUI1		ATP binding translation initiation factor activity
protein biosynthesis	M0X7H3	40S ribosomal protein S17-4	186.4	16.5/10.2	5/31.00	c	1									HVC\\	PF 00833 ribosomal S17e		ribosome structural constituent of ribosome translation
protein biosynthesis	M0UL57	Eukaryotic translation initiation factor 5A1	220.3	17.3/5.7	6/34.35											HVC, HVN\\	PF 01287 eIF-5a		positive regulation of translational elongation translational frameshifting translation elongation factor activity ribosome binding positive regulation of translational termination
protein biosynthesis	M0V315	60S acidic ribosomal protein P2B	209.6	11.5/4.5	4/49.77		1									HVC, HVN\\			structural constituent of ribosome translational elongation ribosome
protein biosynthesis	M0VPU0	Elongation factor 2	508.0	88.0/5.7	13/20.50											HMC\\	PF 00679; PF 14492; PF 03764		GTP binding GTPase activity
protein biosynthesis	M0WF40	Elongation factor 1 gamma 2	347.4	46.8/6.2	8/27.54	s										HMC\\	PF 00647 EF1G		translation elongation factor activity
protein biosynthesis	M0YVB7	Elongation factor 1 beta	151.3	24.5/4.4	5/17.96											HMC\\	PF 00736 EF1 GNE		translation elongation factor activity eukaryotic translation elongation factor 1 complex
protein biosynthesis	F2E598	40S ribosomal protein S19	111.8	17.1/10.4	4/28.17											HMC\\	PF 01090 ribosomal S19e		structural constituent of ribosome translation ribosome
protein biosynthesis	M0VTY9	40S ribosomal protein S12	248.0	15.3/5.5	5/46.53											HMN\\	PF 01248 ribosomal L7Ae		ATP binding structural constituent of ribosome translation ribosome
protein biosynthesis	M0XX22	30S ribosomal protein 2	152.6	30.3/9.1	4/15.30	c										HMN\\	PF 00076 RRM_1		nucleus photosynthetic electron transport in photosystem I isopentenyl diphosphate biosynthetic process, methylerythritol 4-phosphate pathway protein targeting to chloroplast chloroplast stroma chloroplast thylakoid membrane chloroplast envelope nucleotide binding nucleic acid binding
protein biosynthesis	F2CZL7	Eukaryotic translation initiation factor 1A	149.2	16.3/4.9	3/24.30											HMN\\	PF 01176 eIF-1a		nucleoside diphosphate kinase activity translation initiation factor activity
protein biosynthesis	F2EFD1	40S ribosomal protein S27	136.1	9.6/10.5	3/37.60											HMN\\	PF 01667 ribosomal S27e		regulation of transcription, DNA-templated translation structural constituent of ribosome metal ion binding ribosome
protein biosynthesis	M0VC57	30S ribosomal protein S17	92.0	10.7/10.1	3/23.43											HMN\\	PF 00366 ribosomal S17		nucleic acid binding chloroplast envelope chloroplast thylakoid chloroplast stroma plastid translation plastid small ribosomal subunit structural constituent of ribosome
protein biosynthesis	M0Y092	Ribosome-recycling factor	177.6	24.9/7.7	4/22.40	s										HMN\\	PF 01765 RRF		transport translation
protein biosynthesis	F2CW48	40S ribosomal protein S25-4-like	206.5	12.1/11.0	5/34.01		2									HMC, HMN\\	PF 03297 ribosomal S25
protein biosynthesis	M0YU33	Eukaryotic translation initiation factor 5A-2	183.8	17.4/5.3	5/31.60		2									HMC, HMN\\	PF 01287 eIF-5a		metal ion binding positive regulation of translational elongation translational frameshifting positive regulation of translational termination translation elongation factor activity ribosome binding
protein biosynthesis	M0YPS4	60S ribosomal protein L12	166.5	17.6/9.0	4/33.10											HMC, HMN\\	PF 00298; PF 03946 ribosomal L11		intracellular transport translation structural constituent of ribosome ribosome
protein biosynthesis	M0UU60	60S ribosomal protein L23a	144.3	16.8/10.2	4/22.13	c	2									HMC, HMN\\	PF 00276; PF 03939		heme binding ribosome nucleotide binding translation structural constituent of ribosome
protein biosynthesis	M0WYK5	40S ribosomal protein SA	326.2	32.9/4.8	9/32.29											HVC, HMC\\	PF 16122; PF 00318 ribosomal S2		cytosolic small ribosomal subunit translation structural constituent of ribosome ribosomal small subunit assembly
protein biosynthesis	F2DBD4	60S acidic ribosomal protein P0	246.9	34.5/5.2	6/23.23											HVC, HMC\\	PF 00466 ribosomal L10		ribosome ribosome biogenesis
protein biosynthesis	F2EAX5	60S ribosomal protein L22-2	222.8	14.4/10.1	5/32.01											HVC, HMC\\	PF 01776 ribosomal L22e		ribosome structural constituent of ribosome translation
protein biosynthesis	M0ZD98	Elongation factor Tu	217.0	50.4/5.9	5/14.75	c										HVC, HMC\\	PF 03144 GTP EFTU; PF 03143 GTP EFTU		chloroplast thylakoid membrane GTP binding nucleoid apoplast GTPase activity translation elongation factor activity cuticle development nucleolus very long-chain fatty acid metabolic process chloroplast envelope
protein biosynthesis	M0WJN7	50S ribosomal protein L12-2	167.3	18.1/5.3	4/36.26	c										HVN, HMN\\	PF 00542;PF 16320 ribosomal L12		translation structural constituent of ribosome ribosome
protein biosynthesis	M0YSG8	30S ribosomal protein S1	147.3	24.6/4.9	4/20.76	s	2					0.9	6.7			HVC, HMC, HMN\\	PF 00575 S1		chloroplast stroma thylakoid membrane chloroplast relocation rRNA processing photosynthetic electron transport in photosystem I chlorophyll biosynthetic process isopentenyl diphosphate biosynthetic process, methylerythritol 4-phosphate pathway pentose-phosphate shunt thylakoid membrane organization nucleic acid binding
protein biosynthesis	M0VBK9	Eukaryotic initiation factor 4B	304.0	42.5/9.3	8/22.39		2									HVN, HMC, HMN\\	PF 06273 eIF-4B
protein biosynthesis	F2DX89	Eukaryotic translation initiation factor 3 subunit J	235.9	25.7/4.6	4/24.07		2			1.1	11.8					HVN, HMC, HMN\\	PF 08597 eIF3 subunit		regulation of translational initiation eukaryotic translation initiation factor 3 complex translation initiation factor activity eukaryotic 48S preinitiation complex formation of translation preinitiation complex eukaryotic 43S preinitiation complex
protein biosynthesis	M0XHQ5	60S acidic ribosomal protein P3	172.4	7.9/6.0	4/49.40		2									HVN, HMC, HMN\\
protein biosynthesis	M0YSB6	Acidic ribosomal protein P2	202.7	17.6/5.8	4/27.17	m	6							0.9	6.1	HVC, HVN, HMC, HMN\\			translational elongation structural constituent of ribosome ribosome
protein degradation	M0USK6	Aspartic proteinase nepenthesin-1	107.3	51.7/5.0	4/9.00	s										HVC\\	PF 14541; PF 14543	3.4.23.12	aspartic-type endopeptidase activity
protein degradation	M0VS67	Uncharacterized protein	159.9	15.9/5.7	4/35.00											HVN\\	PF 06244		response to symbiotic fungus proteasome-mediated ubiquitin-dependent protein catabolic process protein targeting to vacuole vesicle-mediated transport proteasome assembly response to misfolded protein positive regulation of cell proliferation endosomal transport intracellular
protein degradation	F2D894	Proteasome subunit alpha type	208.7	31.2/5.0	3/16.88											HMC\\	PF 00227; PF 10584 proteasome		proteasome core complex, alpha-subunit complex nucleus cytoplasm ubiquitin-dependent protein catabolic process threonine-type endopeptidase activity
protein degradation	M0X0L3	Proteasome subunit beta type	179.7	24.3/6.3	5/27.98											HMC\\	PF 00227 proteasome		toxin catabolic process response to salt stress defense response to fungus, incompatible interaction chloroplast plasma membrane response to cadmium ion apoplast proteasome-mediated ubiquitin-dependent protein catabolic process glycolytic process fatty acid beta-oxidation cytosol response to misfolded protein proteasome core complex assembly gluconeogenesis threonine-type endopeptidase activity n…
protein degradation	M0Y3T3	Proteasome subunit beta type	140.2	21.4/5.8	3/21.78											HMC\\	PF 00227 proteasome		proteasome core complex proteolysis involved in cellular protein catabolic process cytoplasm threonine-type endopeptidase activity nucleus
protein degradation	M0Z2X4	Proteasome subunit alpha type	209.3	16.5/4.8	5/31.80											HMN\\	PF 00227; PF 10584 proteasome		sequence-specific DNA binding nucleus threonine-type endopeptidase activity cytoplasm ubiquitin-dependent protein catabolic process proteasome core complex, alpha-subunit complex
protein degradation	M0VT70	26S proteasome non-ATPase regulatory subunit 10	209.2	14.6/5.5	5/46.00											HMN\\	PF 00023 ank		extracellular region cell wall double-strand break repair via homologous recombination reciprocal meiotic recombination sister chromatid cohesion synapsis proteasome-mediated ubiquitin-dependent protein catabolic process response to gamma radiation somatic cell DNA recombination regulation of telomere maintenance multicellular organism reproduction DNA endoreduplication telomere maintenance in re…
protein degradation	M0V101	Cystatin Hv-CP12	167.8	15.9/5.5	4/18.80	s										HMN\\	PF 16845		cell redox homeostasis cysteine-type endopeptidase inhibitor activity
protein degradation	F2CUF5	Cystatin Hv-CPI16	128.5	13.4/11.1	4/12.10	s										HMN\\	PF 16845		heme binding cysteine-type endopeptidase inhibitor activity
protein degradation	B4ESE6	Papain-like cysteine proteinase	122.4	38.6/5.2	4/13.97	s										HMN\\	PF 08246; PF 00112	3.4.22.2	GTP binding cysteine-type peptidase activity
protein degradation	M0UGE2	Small ubiquitin-related modifier 1	117.3	11.2/5.0	3/19.60											HMN\\	PF 11976		chloroplast stroma nucleus
protein degradation	M0V112	Ubiquitin-like protein	80.7	28.8/4.5	3/6.63	c										HMN\\	PF 00627 UBA
protein degradation	F2CQR1	Deubiquitination-protection protein dph1	196.5	98.3/4.9	5/7.14		2			1.1*	4.5					HMC, HMN\\	PF 00240 ubiquitin		calcium ion binding cytoplasm
protein degradation	M0Y2I6	Leucine aminopeptidase 2	262.0	34.5/9.0	6/29.35	c										HVC, HMC\\	PF 02789 peptidase M17		intracellular aminopeptidase activity
protein degradation	F2CSW4	Proteasome subunit alpha type	193.5	27.4/6.4	5/26.29											HVC, HMC\\	PF 00227; PF 10584 proteasome		proteasome core complex, alpha-subunit complex ubiquitin-dependent protein catabolic process cytoplasm threonine-type endopeptidase activity nucleus
protein degradation	M0W4G1	E3 UMF1-protein ligase 1 homolog	203.0	41.6/5.6	6/16.22	c	1	1.1	8.6							HVC, HVN, HMN\\		6.3.2.19
protein degradation	M0XN93	Ubiquitin thioesterase OTU1-like isoform 1	160.5	23.1/4.9	4/20.01		1									HVC, HVN, HMN\\	PF 02338 OTU	3.4.19.121	mitochondrial proton-transporting ATP synthase complex cytosol
protein degradation	M0VNM9	Thiol protease aleurain	197.8	23.8/4.8	4/29.05		2									HVN, HMC, HMN\\	PF 00112 Peptidase C1	3.4.22.-	cysteine-type peptidase activity
protein degradation	M0YYG3	Triticain beta 2	234.2	25.9/4.9	5/25.06		2									HVN, HMC, HMN\\	PF 00112 Peptidase C1	3.4.22.-	cysteine-type peptidase activity
protein degradation	M0ZCR3	26S proteasome non-ATPase regulatory subunit 4	199.9	40.3/4.4	4/12.56		2									HVN, HMC, HMN\\	PF 02809 UIM; PF 13519 VWA		proteasome regulatory particle, base subcomplex ubiquitin-dependent protein catabolic process
protein degradation	F2DNM2	Cystatin Hv-CPI14	306.8	26.6/6.2	7/34.28	s	5			1.1*	12.4					HVC, HVN, HMC, HMN\\	PF 16845		cysteine-type endopeptidase inhibitor activity
protein degradation	M0ZB49	26S protease regulatory subunit 6A-like protein A	177.7	27.5/4.7	5/26.02		9							1.1*	14.4	HVC, HVN, HMC, HMN\\	PF 00004 AAA		ATP binding
protein degradation	M0ZD30	Papain-like cysteine proteinase	218.3	53.1/5.1	4/10.14		6			1.1*	7.5			0.8*	9.2	HVC, HVN, HMC, HMN\\	PF 08246; PF 00112	3.4.22.2	cysteine-type peptidase activity
protein folding/defolding	F2D884	Heat shock cognate 70 kDa protein 1	760.9	71.1/4.9	17/28.00											HVC\\	PF 00012 HSP70		ATP binding
protein folding/defolding	M0W8S8	Heat shock cognate 70 kDa protein	751.0	71.2/5.1	5/8.04											HMC\\	PF 00012 HSP70		ATP binding
protein folding/defolding	M0YSS3	Cytosolic heat shock protein 90	617.0	47.5/5.2	15/32.32	c										HMC\\	PF 00183 HSP90		ATP binding response to stress protein folding
protein folding/defolding	M0V4Z8	Chaperonin CPN60-2	431.5	43.1/6.8	5/16.40	ch										HMN\\	PF 00118 Cpn60		gibberellic acid mediated signaling pathway ATP binding cytoplasm protein refolding
protein folding/defolding	M0WQY8	Heat shock cognate 70 kDa protein 1	228.3	71.1/5.1	7/12.80											HMN\\	PF 00012 HSP70		copper ion binding ATP binding
protein folding/defolding	M0WRW4	Peptidyl-prolyl cis-trans isomerase 1	177.8	13.1/9.0	5/34.00											HMN\\	PF 00639 rotamase	5.2.1.8	ATP binding peptidyl-prolyl cis-trans isomerase activity response to misfolded protein ubiquitin-dependent protein catabolic process regulation of cell cycle water transport photorespiration hyperosmotic response Golgi organization gluconeogenesis response to temperature stimulus response to salt stress glycolytic process response to cadmium ion proteasome core complex assembly endoplasmic reticu…
protein folding/defolding	F2DA67	Peptidyl-prolyl cis-trans isomerase	120.3	16.2/5.3	3/27.30	s										HMN\\	PF 00254 FKBP	5.2.1.8	nucleotide binding peptidyl-prolyl cis-trans isomerase activity protein folding
protein folding/defolding	M0VEJ4	Prefoldin subunit 5	127.9	6.0/8.9	3/47.20											HMN\\			hydrogen peroxide catabolic process cytosol
protein folding/defolding	M0Y631	Chaperonin CPN60-2	685.0	56.1/5.1	16/33.91	ch	2									HMC, HMN\\	PF 00118 Cpn60 TCP1		nucleus ATP binding cytoplasm protein refolding
protein folding/defolding	M0WFD2	Heat shock cognate 70 kDa protein	404.2	73.7/5.7	10/17.79	m	2									HMC, HMN\\	PF 00012 HSP70		RNA binding ATP binding protein folding
protein folding/defolding	M0UPR9	Hsp70 nucleotide exchange factor fes1	261.7	36.1/4.9	6/19.40		2									HMC, HMN\\	PF 08609 Fes1
protein folding/defolding	M0VKI5	Endoplasmin	298.3	79.4/4.8	7/13.41											HVC, HMC\\	PF 02518 HATPase c; PF 00183 HSP90		protein import into chloroplast stroma chloroplast envelope ovule development protein folding de-etiolation response to chlorate response to salt stress chloroplast stroma ATP binding mitochondrion vacuolar membrane chloroplast organization response to water deprivation
protein folding/defolding	M0Z0U7	Endoplasmin homolog	253.1	78.4/4.8	7/11.59											HVC, HMC\\	PF 02518 HATPase c; PF 00183 HSP90		regulation of meristem structural organization ATP binding response to endoplasmic reticulum stress mitochondrion vacuolar membrane regulation of meristem growth Golgi organization response to heat plasmodesma glycolytic process water transport response to high light intensity hyperosmotic response protein secretion response to salt stress response to hydrogen peroxide apoplast plasma membrane N-…
protein folding/defolding	M0X173	Heat shock protein 90	427.1	81.6/4.9	4/5.02											HVC, HMC\\	PF 02518 HATPase c; PF 00183 HSP90		defense response to bacterium, incompatible interaction ATP binding protein folding
protein folding/defolding	M0VEB2	Heat shock 70 kDa protein 4L	366.4	59.2/5.5	9/19.45											HVC, HMC\\	PF 00012 HSP70		ATP binding
protein folding/defolding	M0V4Z9	Chaperonin CPN60-2	400.6	41.4/5.6	5/18.01	ch	1					0.9*	5.4			HVC, HVN, HMC\\	PF 00118 Cpn60 TCP1		ATP binding protein refolding cytoplasm
protein folding/defolding	M0YSD3	GrpE protein homolog	226.0	18.1/5.2	5/31.49		2									HVC, HMC, HMN\\	PF 01025 GrpE		mitochondrial matrix adenyl-nucleotide exchange factor activity protein folding
protein folding/defolding	M0X093	Luminal-binding protein 4	375.9	73.1/5.1	10/17.81	s	2							0.9	9.6	HVN, HMC, HMN\\	PF 00012 HSP70		ATP binding
protein folding/defolding	M0UZB9	PDI-like protein	189.0	40.2/6.2	5/17.31	s	5									HVC, HVN, HMC, HMN\\	PF 00085 thioredoxin	5.3.4.1	double fertilization forming a zygote and endosperm vacuolar membrane embryo sac development plant-type cell wall embryo development ending in seed dormancy pollen tube development systemic acquired resistance gluconeogenesis glycolytic process response to salt stress endoplasmic reticulum isomerase activity cell redox homeostasis
protein folding/defolding	M0WCQ8	Peptidyl-prolyl cis-trans isomerase	403.5	17.4/8.8	8/37.50		5	0.9	10.3	1.1	4.7			0.8*	8.6	HVC, HVN, HMC, HMN\\	PF 00160 Pro isomerase	5.2.1.8	peptidyl-prolyl cis-trans isomerase activity protein folding
protein folding/defolding	M0WIT3	RuBisCO large subunit-binding protein subunit alpha	331.2	22.1/9.5	4/25.91	ch	9			0.9*	9.7	0,9*	7.7			HVC, HVN, HMC, HMN\\	PF 00118 Cpn60 TCP1		ATP binding
protein folding/defolding	M0WBR2	23.5 kDa heat shock protein	268.2	25.1/8.4	5/26.58	c	10	0.9*	15.1							HVC, HVN, HMC, HMN\\
protein folding/defolding	M0ZDK9	GrpE protein homolog	209.5	26.5/4.9	5/24.06		8	1.1*	7.1	1.1*	7.8					HVC, HVN, HMC, HMN\\	PF 01025 GrpE		mitochondrial matrix copper ion binding chloroplast stroma iron-sulfur cluster assembly vegetative to reproductive phase transition of meristem ovule development embryo development ending in seed dormancy thylakoid membrane organization adenyl-nucleotide exchange factor activity protein folding
protein folding/defolding	M0UZ78	20 kDa chaperonin	347.2	25.9/7.7	8/45.59	c		0.9*	10.5	1.1	5.1			0.8*	10.4	HVC, HVN, HMC, HMN\\	PF 00166 Cpn10 GroES		ATP binding protein folding cytoplasm
protein folding/defolding	M0X640	RuBisCO large subunit-binding protein subunit beta	913.5	64.0/5.6	18/36.20	ch	4							0.9*	7.4	HVC, HVN, HMC, HMN\\	PF 00118 Cpn60 TCP1		cytoplasm ATP binding protein refolding
protein folding/defolding	M0UEM7	Heat shock protein STI	734.6	51.5/5.7	16/30.45		6			1.1*	14.8			0.8*	8.2	HVC, HVN, HMC, HMN\\	PF 00515 TPR1; PF13414 TPR11; PF 13181 TPR8
protein folding/defolding	F2DDU3	20 kDa chaperonin	315.5	26.0/6.2	6/30.91	c	3							0.8	11.5	HVC, HVN, HMC, HMN\\	PF 00166 Cpn10 GroES		protein folding cytoplasm ATP binding
protein folding/defolding	F2D284	Protein disulfide-isomerase	898.2	56.4/4.8	21/39.38	s	4							0.8*	6.9	HVC, HVN, HMC, HMN\\	PF 00085 thioredoxin	5.3.4.1	protein disulfide isomerase activity endoplasmic reticulum cell redox homeostasis
protein folding/defolding	M0WVW3	Stromal 70 kDa heat-shock-related protein	662.9	66.3/4.8	14/22.22	ch	4	0.9	12.9			0,9*	5.5	0,8*	4.8	HVC, HVN, HMC, HMN\\	PF 00012 HSP70		ATP binding protein folding
protein folding/defolding	F2DEW5	RuBisCO large subunit-binding protein subunit alpha	642.2	61.7/5.2	13/27.07	ch	9	0.9*	6.4	0.9	4.4	0,9*	6.4	0,9*	8.8	HVC, HVN, HMC, HMN\\	PF 00118 Cpn60 TCP1		ATP binding protein refolding cytoplasm
protein folding/defolding	M0VTF2	Stromal 70 kDa heat shock-related protein	544.8	61.8/9.2	6/10.78	ch	4					0.9	6	0,8*	9.4	HVC, HVN, HMC, HMN\\	PF 00012 HSP70		ATP binding
protein folding/defolding	M0W1W4	FAM10 family protein	320.8	47.5/4.8	7/17.90		4									HVC, HVN, HMC, HMN\\	PF 13414 TPR_11; PF 07719 TPR_2	phosphoprotein	cytosol
redox metabolism	F2CQP8	Lactoylglutathione lyase	170.5	32.5/5.2	5/16.85											HMC\\	PF 00903 glyoxalase	4.4.1.5	lactoylglutathione lyase activity metal ion binding
redox metabolism	M0VUI3	Lipoxygenase	318.1	56.6/6.0	7/18.00											HVC\\	PF 00305 lipoxygenase	1.13.11.-	oxylipin biosynthetic process oxidoreductase activity, acting on single donors with incorporation of molecular oxygen, incorporation of two atoms of oxygen metal ion binding
redox metabolism	M0Y2M0	Lipoxygenase 3	234.5	31.4/7.1	5/23.00											HVC\\	PF 00305 lipoxygenase	1.13.11.-	oxidoreductase activity, acting on single donors with incorporation of molecular oxygen, incorporation of two atoms of oxygen metal ion binding
redox metabolism	F2E325	Glutaredoxin	156.7	13.4/9.2	4/41.00	c										HVN\\	PF 00462 glutaredoxin	1.20.4.1	protein disulfide oxidoreductase activity apoplast Golgi apparatus cytosol plasma membrane cell redox homeostasis electron carrier activity vacuole
redox metabolism	M0WYK6	class III peroxidase	206.1	33.0/6.1	5/26.00	s										HVN\\	PF 00141 peroxidase	1.11.1.7	peroxidase activity metal ion binding response to oxidative stress heme binding extracellular region hydrogen peroxide catabolic process
redox metabolism	M0VCA1	Superoxide dismutase [Cu-Zn]	200.6	10.4/5.4	3/35.90	cytoplasm										HVC, HVN\\	PF 00080 SOD-Cu	1.15.1.1	gluconeogenesis glycolytic process response to cadmium ion superoxide dismutase activity metal ion binding
redox metabolism	F2D5M0	Monodehydroascorbate reductase	125.1	46.3/5.4	4/12.68		1									HMC\\	PF 07992	1.6.5.4	oxidoreductase activity flavin adenine dinucleotide binding
redox metabolism	M0VDA7	Peroxiredoxin-2E	189.4	5.3/4.6	3/64.00											HMN\\	PF 00578 AhpC-TSA	1.11.1.15
redox metabolism	M0X4Z3	Peroxiredoxin Q	182.5	16.6/9.3	6/49.00											HMN\\	PF 00578 AhpC-TSA	1.11.1.15	peroxidase activity oxidoreductase activity antioxidant activity
redox metabolism	M0X820	Peroxidase 35	158.8	33.5/4.7	4/14.45	s										HMN\\	PF 00141 peroxidase	1.11.1.7	protein refolding extracellular region hydrogen peroxide catabolic process metal ion binding peroxidase activity response to oxidative stress heme binding
redox metabolism	M0X558	Peroxidase 1	144.8	37.2/6.9	4/12.65	s										HMN\\	PF 00141 peroxidase	1.11.1.7	antioxidant activity heme binding response to oxidative stress metal ion binding peroxidase activity extracellular region hydrogen peroxide catabolic process
redox metabolism	K4KCI3	Superoxide dismutase [Cu-Zn] (Fragment)	131.3	19.5/5.2	3/19.93	c										HMN\\	PF 00080 SOD-Cu	1.15.1.1	plasma membrane superoxide dismutase activity toxin catabolic process metal ion binding cellular response to high light intensity thylakoid apoplast chloroplast stroma
redox metabolism	M0YTZ0	Superoxide dismutase	112.2	13.8/5.2	3/24.40											HMN\\	PF 00080 SOD-Cu	1.15.1.1	photosynthesis superoxide dismutase activity metal ion binding
redox metabolism	M0VYA3	Superoxide dismutase [Cu-Zn]	101.7	16.6/6.5	3/20.93	c										HMN\\	PF 00080 SOD-Cu	1.15.1.1	chloroplast envelope superoxide dismutase activity metal ion binding
redox metabolism	M0VCJ6	Peroxidase 2	97.2	39.6/9.2	3/7.83	s										HMN\\	PF 00141 peroxidase	1.11.1.7	structural constituent of ribosome peroxidase activity metal ion binding heme binding response to oxidative stress extracellular region hydrogen peroxide catabolic process
redox metabolism	M0UT82	Peroxidase 4	88.7	28.0/6.1	3/9.17											HMN\\	PF 00141 peroxidase	1.11.1.7	heme binding metal ion binding peroxidase activity response to oxidative stress heme binding
redox metabolism	M0WN15	Monocopper oxidase-like protein SKU5	107.5	38.4/5.6	3/10.13	s										HMN\\	PF 00394; PF 07732	1.4.3.6	phosphoglycerate mutase activity oxidoreductase activity copper ion binding
redox metabolism	M0YYV7	class III peroxidase	221.2	33.0/6.4	4/15.79	s	2									HMC, HMN\\	PF 00141 peroxidase	1.11.1.7	cysteine-type peptidase activity response to oxidative stress heme binding metal ion binding peroxidase activity extracellular region hydrogen peroxide catabolic process
redox metabolism	F2CTB8	Peroxidase 2	393.9	38.6/5.8	10/23.44	s										HVN, HMN\\	PF 00141 peroxidase	1.11.1.7	metal ion binding extracellular region hydrogen peroxide catabolic process response to oxidative stress peroxidase activity heme binding
redox metabolism	M0XHU1	Peroxidase 54	175.8	39.8/4.7	5/16.51	m	2					0.9	6.9			HVC, HMC, HMN\\	PF 00141 peroxidase	1.11.1.7	metal ion binding peroxidase activity response to oxidative stress heme binding extracellular region hydrogen peroxide catabolic process
redox metabolism	M0UT11	L-ascorbate peroxidase 7	267.9	32.6/5.4	6/26.73		2	1.1*	6.8					0.9*	6.6	HVN, HMC, HMN\\	PF 00141 peroxidase	1.11.1.11	response to oxidative stress peroxidase activity heme binding
redox metabolism	M0Z0Z8	CBS domain-containing protein CBSX3	282.5	22.3/9.2	8/32.35	c	2									HVN, HMC, HMN\\	PF 00571 CBS
redox metabolism	M0X2A1	Ascorbate peroxidase	297.3	27.4/5.8	7/34.69		5									HVC, HVN, HMC, HMN\\	PF 00141 peroxidase	1.11.1.11	heme binding response to oxidative stress peroxidase activity
redox metabolism	M0YH83	Ascorbate peroxidase	281.8	27.6/5.0	7/35.78		9							0.9	11.9	HVC, HVN, HMC, HMN\\	PF 00141 peroxidase	1.11.1.11	response to oxidative stress heme binding peroxidase activity
Regulatory	M0Z3K0	Cell division cycle protein 48	406.5	68.4/5.2	11/24.00	c		Quantification				Quantification	CV [%]	Quantification	CV [%]	HVC\\	PF 00004 AAA; PF 02933 CDC48; PF 02359 CDC48		ATP binding
Regulatory	M0XEV2	Glycine-rich RNA-binding protein 2	216.6	34.7/9.1	5/18.40											HMN\\	PF 00076 RRM_1; PF 00098 zf-CCHC		nucleotide binding nucleic acid binding nucleotide binding zinc ion binding
Regulatory	F2DKA4	Glycine-rich RNA-binding protein	129.9	24.7/6.0	3/14.90											HMN\\	PF 00076 RRM_1; PF 00098 zf-CCHC		response to stress zinc ion binding nucleotide binding nucleic acid binding
Regulatory	F2DIC8	Ricin B lectin 2	211.7	38.7/6.3	5/22.72		2									HMC, HMN\\	PF 14200 ricinB_lectin_2
Regulatory	M0WJV7	Glycine-rich RNA-binding protein 2	191.0	16.6/7.9	4/30.87	s										HVC, HMN\\	PF 00076 RRM_1		nucleotide binding nucleic acid binding
Regulatory	M0V3Q4	Low temperature-responsive RNA-binding protein	295.8	8.6/4.4	5/52.61		6							0.8*	8.3	HVC, HVN, HMC, HMN\\	PF 00076 RRM_1		nucleotide binding DNA binding RNA binding response to stress
Regulatory	M0VWY2	Ricin B lectin 2	185.9	18.2/5.9	4/33.75		2									HVC, HVN, HMC, HMN\\	PF 14200 ricinB_lectin_2
secondary m. p.	F2EFP3	Protein usf	95.6	29.7/6.2	3/12.70	m										HVC, HMN\\	PF 01738 DLH	3.1.1.45	hydrolase activity cytosol chloroplast
secondary m. p.	M0YYH5	Cyclase/dehydrase family protein	183.9	19.6/5.4	5/34.82		8									HVC, HVN, HMC, HMN\\	PF 10604 polyketide cyc2	4.2.1.-
signal transduction	A1X810	14-3-3E	259.0	29.4/4.6	3/21.00											HVC\\	PF 00244
signal transduction	F2CRF1	14-3-3-like protein A	657.7	29.2/4.7	14/53.08		2									HVC, HMC, HMN\\	PF 00244
signal transduction	M0XMV1	14-3-3-like protein B	503.1	29.7/4.5	6/27.32		2	0.9*	4.4							HVC, HMC, HMN\\	PF 00244
signal transduction	M0XKQ7	WD-40 repeat protein	138.6	37.0/5.4	4/16.00											HVC\\	PF 00400 WD40
signal transduction	M0VNR2	3'(2'),5'-bisphosphate nucleosidase	131.4	12.6/6.8	3/27.00											HVC\\	PF 00459 inositol P	3.1.3.7	phosphatidylinositol phosphorylation
signal transduction	M0WVJ8	Protein IQ-DOMAIN 32	130.2	60.1/4.8	3/6.67											HMN\\	PF 00612 IQ; PF 13178 DUF_4005
signal transduction	F2DSZ9	Nitrogen regulatory protein PII	229.2	21.9/9.9	5/28.95	c										HMN\\	PF 00543 P-II		zinc ion binding vitamin metabolic process aromatic amino acid family metabolic process regulation of nitrogen utilization cytosol magnesium ion binding unsaturated fatty acid biosynthetic process jasmonic acid biosynthetic process acetylglutamate kinase regulator activity coenzyme biosynthetic process sulfur compound biosynthetic process anthocyanin-containing compound biosynthetic process isope…
signal transduction	M0W1B4	Serine/threonine-protein phosphatase 4 regulatory subunit 2	150.8	19.7/4.3	5/31.05											HMN\\	PF 09184 PPP4R2	3.1.3.16
signal transduction	M0V9J3	RNA-binding Ras-GAP SH3 binding protein	85.0	31.6/5.2	3/10.33											HMN\\	PF 00076 RRM_1		RNA binding nucleotide binding nucleic acid binding
signal transduction	F2E2L5	Calcium-binding protein CML7	249.9	16.7/4.7	6/42.73		2									HMC, HMN\\	PF 12405 EF-hand_6; PF 13499 EF-hand_7		actin filament depolymerization calcium ion binding
signal transduction	F2CQ27	Small Ras-related GTP-binding protein	204.2	25.1/6.8	3/26.14											HVC, HMC\\	PF 00071 Ras		intracellular protein transport GTP binding small GTPase mediated signal transduction nucleocytoplasmic transport intracellular GTPase activity
signal transduction	F2CQ91	Calmodulin	239.2	16.8/4.0	4/40.07		1	1.1	6.6					0.9*	6.9	HVC, HVN, HMN\\	PF 13499 EF-hand_7		cysteine-type peptidase activity calcium ion binding
signal transduction	M0XXY9	Ras GTPase-activating protein-binding protein 1	178.2	39.1/4.7	4/14.92		2									HVN, HMC, HMN\\	PF 02136 NTF2; PF 00076 RRM_1		nucleotide binding nucleic acid binding intracellular transport
signal transduction	F2CWX0	Calreticulin	385.4	47.6/4.3	9/26.76	s	4							0.9	16.5	HVC, HVN, HMC, HMN\\	PF 00262 Calreticulin		protein folding calcium ion binding endoplasmic reticulum
signal transduction	M0Z9V5	Protein phosphatase 2C 10	388.3	37.6/5.4	8/27.02	s	9	0.9	7.2	0.9*	9.4	0,9*	6.7			HVC, HVN, HMC, HMN\\	PF 00481 PP2C	3.1.3.16	metal ion binding protein serine/threonine phosphatase activity protein dephosphorylation
TCA cycle	F2CQR0	Malate dehydrogenase	178.5	35.8/9.2	5/12.75	m										HMC\\	PF 02866; PF 00056	1.1.1.37	carbohydrate metabolic process tricarboxylic acid cycle L-malate dehydrogenase activity malate metabolic process
TCA cycle	F2D1J8	Succinyl-CoA ligase [ADP-forming] subunit beta	210.5	45.1/6.3	6/15.80	m										HMC\\	PF 08442 ATP grasp; PF 00549 ligase CoA	6.2.1.4	methylglyoxal catabolic process to D-lactate ubiquitin-dependent protein catabolic process proteasome core complex assembly photorespiration glycolytic process copper ion binding response to salt stress response to misfolded protein ligase activity gluconeogenesis ATP binding
TCA cycle	M0Z0D3	Malate dehydrogenase	361.8	33.2/5.5	8/31.74											HVC, HMC\\	PF 02866; PF 00056	1.1.1.37	malate metabolic process carbohydrate metabolic process tricarboxylic acid cycle L-malate dehydrogenase activity
TCA cycle	M0Y4D4	Aconitate hydratase	170.6	98.2/5.7	5/6.90											HMC\\	PF 00330; PF 00694	4.2.1.3	aconitate hydratase activity 4 iron, 4 sulfur cluster binding
TCA cycle	M0YIA7	Isocitrate dehydrogenase [NADP]	368.7	52.3/7.6	8/20.64	m										HVC, HMC\\	PF 00180 Iso dh	1.1.1.42	isocitrate dehydrogenase (NADP+) activity tricarboxylic acid cycle NAD binding magnesium ion binding isocitrate metabolic process
transport	M0X0B4	TOM1-like protein 2	127.5	44.0/4.6	4/10.00	m										HVN\\	PF 03127 GAT; PF 00790 VHS		intracellular protein transport intracellular
transport	Q5UNP2	Non-specific lipid-transfer protein	147.8	12.4/11.0	4/36.00	s										HVN\\	PF 00234		lipid transport lipid binding
transport	F2CY84	Non-specific lipid-transfer protein	191.1	12.3/8.9	4/39.90	s	1									HVC, HVN\\	PF 00234		lipid binding lipid transport
transport	M0X5W2	Copper transport protein ATOX1	149.5	8.3/6.2	3/29.50											HMN\\	PF 00403 HMA		hydrogen peroxide catabolic process metal ion transport metal ion binding
transport	M0V4I6	Peroxisomal multifunctional enzyme type 2	144.4	6.8/8.0	3/42.33	peroxisome										HMN\\	SCP2_sterol-bd_dom		response to stress seed germination gibberellin biosynthetic process intracellular lipid transport peroxisome peroxisome organization reproductive structure development glyoxylate metabolic process gibberellic acid mediated signaling pathway
transport	M0Z7W8	Lipid binding protein precursor	139.6	7.7/9.0	4/40.43	c										HMN\\	PF 14368 LTP 2
transport	F2DW24	Predicted protein	136.6	36.0/6.2	3/14.10											HMN\\	PF 02338 OTU		damaged DNA binding protein import into nucleus cytosol
transport	F2CT57	Vacuolar proton ATPase subunit E	114.7	26.2/6.6	4/17.40											HMN\\	PF 01991 vATP-synt_E		photosystem II stabilization ATP hydrolysis coupled proton transport proton-transporting ATPase activity, rotational mechanism proton-transporting two-sector ATPase complex, catalytic domain
transport	F2DSW1	Mitochondrial import inner membrane translocase subunit TIM10	55.7	10.0/5.7	3/21.17											HMN\\	PF 02953 zf-Tim10_DDP	disulfide bond	hydrolase activity protein import into mitochondrial inner membrane RNA methylation mitochondrial intermembrane space metal ion binding photorespiration
transport	M0YLZ9	Ran-specific GTPase-activating protein 2	138.3	45.9/4.8	4/11.72											HVC, HMN\\	PF 08911 NUP50; PF 00638 Ran_BP1		nuclear pore intracellular transport
transport	M0XSD4	Ran-binding protein 1-like protein c	139.9	30.4/4.9	4/16.20	c										HVN, HMN\\	PF 00638 Ran_BP1		intracellular transport intracellular
transport	M0XU21	Uncharacterized protein	199.9	27.9/4.8	5/25.02		2									HVC, HMC, HMN\\	NSF attach; TPR-like		intracellular protein transport intracellular
transport	M0WT35	Clathrin light chain 2	198.1	22.3/9.4	6/29.22		2									HVN, HMC, HMN\\	Clathrin L_chain		ER to Golgi vesicle-mediated transport N-terminal protein myristoylation Golgi organization amino acid import vacuole organization cytosol structural molecule activity intracellular protein transport clathrin coat of trans-Golgi network vesicle clathrin coat of coated pit
transport	M0X1Z2	RAN GTPase-activating protein 1-like	320.7	60.1/4.6	8/18.40	c	9					0,9*	3.6			HVC, HVN, HMC, HMN\\	PF 13943 WPP
transport	M0ZCE0	Ran-binding 1-c-like protein	203.7	23.8/4.7	4/20.97		6									HVC, HVN, HMC, HMN\\	PF 00638 Ran_BP1		intracellular transport intracellular
unknown	M0UHX1	Uncharacterized protein	436.9	42.5/5.5	11/32.00											HVC\\	PF 00092 VWA
unknown	M0VF30	Pro-resilin precursor	173.2	29.7/4.8	4/31.00											HVN\\
unknown	F2DXR4	Ripening-related protein 2	268.2	18.9/5.7	6/38.00	s										HVN\\
unknown	F2D3S4	Predicted protein	1388.5	61.7/4.8	27/50.00											HVN\\
unknown	M0YK38	Uncharacterized protein	253.0	49.3/6.5	7/17.00	m										HVN\\
unknown	F2D465	Predicted protein	204.1	24.9/4.8	5/24.55	s	1									HVC, HVN\\	PF 04450 BSP
unknown	M0Z6B5	Uncharacterized protein	189.2	36.0/9.4	5/17.85											HMC\\	PF 04862 DUF642
unknown	M0YCA3	PERQ amino acid-rich with GYF domain-containing protein 2	119.7	68.2/6.6	4/8.03											HMN\\
unknown	M0YZF2	Retinitis pigmentosa 1	235.3	61.6/5.0	7/12.83											HMN\\
unknown	M0UR32	HN1-like protein isoform 1	163.3	27.1/6.4	4/24.67											HMN\\	PF 13266 DUF4057
unknown	M0WQX1	Uncharacterized protein	139.9	69.1/4.8	3/6.70	m										HMN\\	PF 02151 UVR
unknown	M0XVR4	Uncharacterized protein	125.3	89.9/6.4	3/6.70											HMN\\	PF 06972 DUF1296
unknown	M0Y4I6	Uncharacterized protein	174.4	65.9/4.6	4/8.73		2									HMC, HMN\\
unknown	M0VZW5	Uncharacterized protein	276.6	75.7/4.9	7/13.17											HVN, HMN\\
unknown	M0YYJ1	Uncharacterized protein	168.9	18.2/4.9	4/32.10											HVN, HMN\\	PF 00571 CBS
unknown	M0VKD9	Ripening-related protein 6	120.0	18.2/8.3	4/22.05											HVC, HVN, HMN\\
unknown	F2CUD8	Peptidoglycan-binding LysM domain-containíng protein-like	186.7	39.1/9.8	4/13.24	c	6									HVC, HVN, HMC, HMN\\	PF 01476 LysM

## Sheet: Suppl. Table S2
Supplementary Table S2. Protein identification parameters including LC-MS/MS data and identified peptide sequences.
Protein accession numbers are from Uniprot database (www.uniprot.org). When identified protein sequence corresponded to a predicted protein or an uncharacterized protein, BLAST search in Uniprot database was performed to find most related protein sequence with known function.
PROTEIN								PEPTIDES
Sample	Accession	Protein	MW [kDa]	pI	Score	#Peptides	SC [%]	Cmpd.	Rt [min]	Scores	m/z meas.	Mr calc.	z	Δ m/z [ppm]	RMS90 [ppm]	Range	Int.	Modifications	Sequence
122_1 – fraction 1	M0Z3K0	Uncharacterized protein	68.4	5.2	454.4	14	29.0	1130	31.16	33.9	616.3350	1230.6568	2	-1.04	8.03	462 - 473	55400		K.TALTTSNPSALR.E
	BLAST	Protein	Organism	Accession	Total Score	E value	Ident [%]	2481	43.13	42.2	789.9019	1577.7872	2	1.36	17.33	538 - 551	49720	Carbamidomethyl: 6	K.AIANECQANFISIK.G
		Cell division cycle protein 48	Triticum urartu	EMS63012.1	1469	0.0	99	3251	50.28	23.0	571.8321	1141.6495	2	0.02	17.76	248 - 259	49556		K.GILLFGPPGSGK.T
								1216	31.88	25.4	518.2653	1551.7715	3	1.67	69.15	105 - 118	44944	Carbamidomethyl: 1	R.LGDVVSVHQCPDVK.Y
								295	23.50	45.2	538.2737	1074.5306	2	2.21	6.25	286 - 295	28852		K.LAGESESNLR.K
								2681	45.02	23.5	649.8282	1297.6514	2	-7.41	56.88	374 - 385	28744		R.EIDIGVPDEVGR.L
								2617	44.39	28.1	847.3993	2539.1860	3	-3.92	12.27	35 - 57	24736		R.LVVDEATNDDNSVVALHPDTMER.L
								4869	66.06	29.4	921.9944	1841.9775	2	-1.81	23.61	304 - 320	24220		K.NAPSIIFIDEIDSIAPK.R
								2380	42.24	37.0	626.3153	1250.6118	2	3.38	11.17	521 - 532	24124	Carbamidomethyl: 1	K.GVLFYGPPGCGK.T
								2134	40.08	34.4	534.2731	1066.5295	2	2.04	24.07	20 - 28	23852		K.DYSTAILER.K
								2303	41.61	18.7	852.7303	2555.1810	3	-4.69	15.76	35 - 57	20304	Oxidation: 21	R.LVVDEATNDDNSVVALHPDTMER.L
								1667	35.91	57.2	705.8614	1409.7151	2	-4.84	9.07	398 - 409	20300		K.LAEDVELEHISR.D
								5174	70.13	17.3	709.3439	2125.0150	3	-2.43	20.98	576 - 594	8216	Carbamidomethyl: 5	R.GSAPCVLFFDELDSIATQR.G
								4761	64.74	39.1	715.9153	1429.8214	2	-3.83	8.77	332 - 344	5608		R.IVSQLLTLMDGLK.S
122_2 – fraction 1					558.2	16	33.1	885	32.23	46.0	616.3339	1230.6568	2	-2.93	26.10	462 - 473	77644		K.TALTTSNPSALR.E
								1377	36.55	45.6	474.2860	946.5600	2	-2.61	36.53	157 - 164	72312		R.KGDLFLVR.G
								1444	37.08	70.7	705.8642	1409.7151	2	-0.83	9.79	398 - 409	21560		K.LAEDVELEHISR.D
								2233	44.25	50.4	789.8991	1577.7872	2	-2.29	32.30	538 - 551	21152	Carbamidomethyl: 6	K.AIANECQANFISIK.G
								2994	51.29	28.6	571.8283	1141.6495	2	-6.61	82.25	248 - 259	18572		K.GILLFGPPGSGK.T
								2644	47.99	43.5	484.7900	967.5702	2	-4.85	2.86	226 - 233	16972		R.ELVELPLR.H
								1905	41.33	33.4	534.2690	1066.5295	2	-5.60	10.17	20 - 28	16272		K.DYSTAILER.K
								978	32.92	51.5	776.8887	1551.7715	2	-5.65	11.57	105 - 118	13456	Carbamidomethyl: 1	R.LGDVVSVHQCPDVK.Y
								2146	43.43	29.0	626.3123	1250.6118	2	-1.32	11.97	521 - 532	12340	Carbamidomethyl: 1	K.GVLFYGPPGCGK.T
								4291	67.08	46.3	921.9937	1841.9775	2	-2.56	13.94	304 - 320	9860		K.NAPSIIFIDEIDSIAPK.R
								84	24.90	18.5	538.2697	1074.5306	2	-5.37	26.52	286 - 295	8900		K.LAGESESNLR.K
								2077	42.80	16.1	852.7306	2555.1810	3	-4.34	6.48	35 - 57	8496	Oxidation: 21	R.LVVDEATNDDNSVVALHPDTMER.L
								3765	59.37	15.3	835.7310	2504.1788	3	-3.02	14.65	410 - 432	7488	Carbamidomethyl: 14, 21	R.DTHGYVGADLAALCTEAALQCIR.E
								2377	45.53	21.7	847.3944	2539.1860	3	-9.68	12.18	35 - 57	7344		R.LVVDEATNDDNSVVALHPDTMER.L
								3484	56.37	19.9	637.0133	1908.0316	3	-7.18	10.37	374 - 390	4824		R.EIDIGVPDEVGRLEVLR.I
								4205	65.81	21.7	715.9169	1429.8214	2	-1.53	14.52	332 - 344	4144		R.IVSQLLTLMDGLK.S
122_3 – fraction 1					622.0	15	33.4	1843	34.87	34.6	470.9115	1409.7151	3	-1.73	8.25	398 - 409	128328		K.LAEDVELEHISR.D
								1255	30.07	46.4	616.3330	1230.6568	2	-4.32	10.46	462 - 473	122848		K.TALTTSNPSALR.E
								3555	49.24	30.9	571.8298	1141.6495	2	-4.00	15.78	248 - 259	107196		K.GILLFGPPGSGK.T
								3177	45.88	28.4	484.7914	967.5702	2	-2.07	14.18	226 - 233	76860		R.ELVELPLR.H
								1346	30.79	71.0	518.2632	1551.7715	3	-2.49	13.11	105 - 118	68196	Carbamidomethyl: 1	R.LGDVVSVHQCPDVK.Y
								2342	38.87	27.4	534.2705	1066.5295	2	-2.94	76.73	20 - 28	64516		K.DYSTAILER.K
								2708	42.05	22.4	789.8971	1577.7872	2	-4.72	25.88	538 - 551	60604	Carbamidomethyl: 6	K.AIANECQANFISIK.G
								2605	41.14	30.8	626.3100	1250.6118	2	-5.01	8.54	521 - 532	48128	Carbamidomethyl: 1	K.GVLFYGPPGCGK.T
								2524	40.47	45.9	852.7276	2555.1810	3	-7.84	12.59	35 - 57	43360	Oxidation: 21	R.LVVDEATNDDNSVVALHPDTMER.L
								1938	35.49	62.4	744.0337	2229.0954	3	-7.17	10.62	496 - 513	34712		R.ELQETVQYPVEHPEKFEK.F
								2865	43.22	46.2	847.3980	2539.1860	3	-5.46	13.68	35 - 57	28456		R.LVVDEATNDDNSVVALHPDTMER.L
								4032	53.43	39.9	1041.8180	3122.4577	3	-8.15	7.43	174 - 200	26416	Carbamidomethyl: 1, 2	K.VIETDPAEYCIVAPDTEIFCDGEPVKR.E
								5258	65.20	81.4	921.9903	1841.9775	2	-6.22	10.77	304 - 320	26164		K.NAPSIIFIDEIDSIAPK.R
								2297	38.46	26.5	679.9680	2036.8923	3	-5.00	16.13	201 - 218	23548		R.EDEERLDDVGYDDVGGVR.K
								375	22.63	27.7	538.2698	1074.5306	2	-5.04	24.35	286 - 295	12044		K.LAGESESNLR.K
123_2 – fraction 1					165.0	6	11.3	1051	29.63	49.7	616.3353	1230.6568	2	-0.56	7.17	462 - 473	50972		K.TALTTSNPSALR.E
								1558	34.01	18.6	474.2871	946.5600	2	-0.46	16.24	157 - 164	48796		R.KGDLFLVR.G
								3230	49.08	32.9	571.8299	1141.6495	2	-3.74	8.25	248 - 259	28440		K.GILLFGPPGSGK.T
								1622	34.53	15.7	705.8603	1409.7151	2	-6.33	7.44	398 - 409	21212		K.LAEDVELEHISR.D
								2862	45.63	23.5	484.7920	967.5702	2	-0.87	8.70	226 - 233	18740		R.ELVELPLR.H
								1690	35.14	24.7	744.0381	2229.0954	3	-1.36	16.89	496 - 513	17672		R.ELQETVQYPVEHPEKFEK.F
123_3 – fraction 1					233.0	6	11.5	977	30.34	45.9	616.3357	1230.6568	2	-0.05	10.59	462 - 473	25072		K.TALTTSNPSALR.E
								1439	35.14	39.5	470.9091	1409.7151	3	-6.72	11.34	398 - 409	15648		K.LAEDVELEHISR.D
								1881	39.11	53.0	534.2676	1066.5295	2	-8.22	11.31	20 - 28	10268		K.DYSTAILER.K
								2942	49.56	38.8	571.8278	1141.6495	2	-7.41	22.36	248 - 259	9072		K.GILLFGPPGSGK.T
								1508	35.77	20.6	744.0335	2229.0954	3	-7.44	13.34	496 - 513	6440		R.ELQETVQYPVEHPEKFEK.F
								2637	46.20	35.2	484.7896	967.5702	2	-5.74	21.40	226 - 233	5180		R.ELVELPLR.H
122_1 – fraction 3	A1X810	14-3-3E	29.4	4.6	205.8	3	16.2	1193	33.90	46.7	779.8696	1557.7271	2	-1.53	7.14	37 - 52	44292		K.ATGGAGPGEELSVEER.N
								2662	47.23	48.4	886.9857	1771.9581	2	-0.66	9.15	164 - 180	20232		K.AAQDIALADLAPTHPIR.L
								2848	48.85	37.6	681.7873	1361.5632	2	-2.31	6.86	24 - 33	10576		R.YEEMVEFMER.V
122_2 – fraction 3					297.8	4	26.3	1057	33.82	69.8	779.8679	1557.7271	2	-3.79	10.48	37 - 52	57848		K.ATGGAGPGEELSVEER.N
								2505	46.69	73.1	591.6567	1771.9581	3	-5.54	23.40	164 - 180	23364		K.AAQDIALADLAPTHPIR.L
								280	26.78	21.2	694.8679	1387.7307	2	-6.87	10.29	72 - 83	13856		R.IISSIEQKEEGR.G
								2992	51.12	19.8	939.4337	2815.3036	3	-8.59	8.22	236 - 260	12548		R.DNLTLWTSDTNEDDVDEIKEAPAPK.E
122_3 – fraction 3					405.9	4	26.3	2738	44.31	81.5	886.9818	1771.9581	2	-5.09	7.68	164 - 180	43560		K.AAQDIALADLAPTHPIR.L
								1466	31.78	67.3	779.8662	1557.7271	2	-5.89	8.63	37 - 52	27908		K.ATGGAGPGEELSVEER.N
								597	24.56	50.1	463.5830	1387.7307	3	-2.63	13.23	72 - 83	26360		R.IISSIEQKEEGR.G
								3203	48.47	19.3	939.4377	2815.3036	3	-4.36	10.62	236 - 260	13488		R.DNLTLWTSDTNEDDVDEIKEAPAPK.E
123_2 – fraction 3					166.6	3	21.8	1130	30.99	47.2	779.8693	1557.7271	2	-2.01	10.14	37 - 52	26904		K.ATGGAGPGEELSVEER.N
								3043	48.49	22.3	939.4435	2815.3036	3	1.78	4.35	236 - 260	15336		R.DNLTLWTSDTNEDDVDEIKEAPAPK.E
								2573	44.04	47.5	886.9830	1771.9581	2	-3.80	7.26	164 - 180	13952		K.AAQDIALADLAPTHPIR.L
123_3 – fraction 3					219.0	3	14.7	1139	31.84	85.9	779.8670	1557.7271	2	-4.91	7.07	37 - 52	62556		K.ATGGAGPGEELSVEER.N
								374	24.79	26.8	607.7680	1213.5285	2	-5.85	5.46	153 - 163	10020		K.EAAESTMNAYK.A
								377	24.79	29.5	694.8695	1387.7307	2	-4.51	10.50	72 - 83	6112		R.IISSIEQKEEGR.G
122_2 – fraction 3	F2EJA7	Predicted protein	29.9	5.7	192.0	4	19.1	691	30.53	61.3	651.3360	1300.6623	2	-3.72	10.00	43 - 55	19452		K.QIADAQLAGTGEK.G
	BLAST	Protein	Organism	Accession	Total Score	E value	Ident [%]	464	28.40	28.0	563.8072	1125.6030	2	-2.75	12.05	186 - 196	18504		R.LNEAATPPSVK.S
		Replication protein A 32 kDa subunit	Triticum urartu	EMS68679.1	492	5e-175	88	2298	44.88	60.1	758.8885	1515.7682	2	-3.81	5.98	56 - 70	17912		K.GGPFVVDGVETANVR.L
								2039	42.44	42.7	749.3441	1496.6743	2	-0.39	10.22	82 - 95	12420		R.NTDVSFTLDDGTGR.I
122_3 – fraction 3					194.5	4	19.1	903	28.04	84.2	651.3345	1300.6623	2	-6.07	7.82	43 - 55	53208		K.QIADAQLAGTGEK.G
								678	26.07	32.2	563.8054	1125.6030	2	-6.05	25.80	186 - 196	47420		R.LNEAATPPSVK.S
								2518	42.33	29.8	758.8861	1515.7682	2	-6.90	13.95	56 - 70	42880		K.GGPFVVDGVETANVR.L
								2241	39.74	48.4	749.3383	1496.6743	2	-8.19	12.27	82 - 95	16536		R.NTDVSFTLDDGTGR.I
123_2 – fraction 3					88.8	3	14.1	2363	42.19	34.1	758.8922	1515.7682	2	1.15	9.66	56 - 70	27564		K.GGPFVVDGVETANVR.L
								788	27.83	37.8	651.3356	1300.6623	2	-4.32	6.18	43 - 55	22176		K.QIADAQLAGTGEK.G
								569	25.87	17.0	563.8079	1125.6030	2	-1.62	6.17	186 - 196	21284		R.LNEAATPPSVK.S
123_3 – fraction 3					106.3	4	19.1	542	26.41	16.6	563.8054	1125.6030	2	-6.01	8.85	186 - 196	35656		R.LNEAATPPSVK.S
								773	28.50	33.4	651.3350	1300.6623	2	-5.29	11.31	43 - 55	31536		K.QIADAQLAGTGEK.G
								2345	42.89	33.8	758.8874	1515.7682	2	-5.21	6.02	56 - 70	23888		K.GGPFVVDGVETANVR.L
								2096	40.44	22.5	749.3412	1496.6743	2	-4.26	10.60	82 - 95	5816		R.NTDVSFTLDDGTGR.I
122_2 – fraction 2	M0UKY5	Uncharacterized protein	35.9	5.0	118.9	3	13.5	1576	37.01	65.8	727.3690	1452.7321	2	-5.91	17.17	237 - 249	21664		R.SNLGSVQLDHDLR.V
	BLAST	Protein	Organism	Accession	Total Score	E value	Ident [%]	3630	55.10	36.5	785.0838	2352.2438	3	-6.08	5.19	164 - 184	20812		R.FILIGSGNPEEGELRPQLLDR.F
		Mg-chelatase subunit	Hordeum vulgare	AAA99720.1	633	0.0	97	232	25.55	16.6	533.7826	1065.5567	2	-5.73	10.26	154 - 163	18700		R.EGISISHPAR.F
122_3 – fraction 2					191.3	4	16.0	437	23.28	34.4	533.7837	1065.5567	2	-3.58	6.54	154 - 163	18420		R.EGISISHPAR.F
								2460	40.91	46.5	722.6880	2165.0600	3	-8.31	11.46	219 - 236	17932		R.QSYLEEQDKLQEQITSAR.S
								1719	34.53	74.5	727.3664	1452.7321	2	-9.48	14.49	237 - 249	17488		R.SNLGSVQLDHDLR.V
								4335	57.89	35.9	649.3751	1296.7475	2	-9.22	9.09	3 - 13	6096	Carbamidomethyl: 2	K.LCLLLNVIDPK.I
123_2 – fraction 2					80.9	3	15.0	381	22.89	25.2	533.7842	1065.5567	2	-2.77	31.58	154 - 163	17928		R.EGISISHPAR.F
								2367	40.71	28.0	722.6929	2165.0600	3	-1.53	18.35	219 - 236	12956		R.QSYLEEQDKLQEQITSAR.S
								3706	52.83	27.7	785.0904	2352.2438	3	2.41	8.45	164 - 184	9892		R.FILIGSGNPEEGELRPQLLDR.F
123_3 – fraction 2					93.7	3	11.3	1507	34.87	36.1	485.2487	1452.7321	3	-5.42	12.26	237 - 249	19748		R.SNLGSVQLDHDLR.V
								3194	50.33	23.0	761.3494	760.3432	1	-1.44	6.59	321 - 326	12480		K.FYEVFG.-
								2214	41.26	34.6	722.6887	2165.0600	3	-7.33	13.76	219 - 236	12152		R.QSYLEEQDKLQEQITSAR.S
122_1 – fraction 1	M0YMF1	Uncharacterized protein	49.7	4.7	554.6	15	42.4	1511	34.19	15.2	501.2876	1000.5553	2	5.36	13.44	327 - 336	323924		K.DVNAAVATIK.T
	BLAST	Protein	Organism	Accession	Total Score	E value	Ident [%]	1890	37.96	26.9	564.6300	1690.8638	3	2.59	23.40	216 - 229	150176		R.SLDIERPTYTNLNR.L
		Tubulin alpha	Hordeum vulgare	Q96460.1	940	0.0	100	4156	58.23	46.6	851.4553	1700.8985	2	-1.50	7.42	65 - 79	107980		R.AVFVDLEPTVIDEVR.T
								2701	44.79	48.8	566.7873	1131.5594	2	0.47	5.68	113 - 121	83868	Carbamidomethyl: 6	K.EIVDLCLDR.I
								2660	44.84	39.3	597.0532	2384.1873	4	-1.51	10.07	85 - 105	68388		R.QLFHPEQLISGKEDAANNFAR.G
								3994	56.55	58.0	799.8868	1597.7599	2	-0.57	12.18	340 - 352	28392	Carbamidomethyl: 8	R.TIQFVDWCPTGFK.C
								4373	60.55	64.7	737.4362	1472.8562	2	1.02	10.75	230 - 243	27292		R.LVSQVISSLTASLR.F
								3400	51.46	23.6	598.3139	1791.9229	3	-1.71	8.33	265 - 280	20196		R.IHFMLSSYAPVISAEK.A
								3581	55.53	49.9	989.4442	1976.8752	2	-0.66	8.26	41 - 60	18376		K.TVGGGDDAFNTFFSETGAGK.H
								2430	42.27	19.7	698.8828	1395.7510	2	-0.04	14.02	85 - 96	17724		R.QLFHPEQLISGK.E
								2775	45.42	39.7	921.4605	1840.9142	2	-4.21	14.25	353 - 370	15168	Carbamidomethyl: 1	K.CGINYQPPGVVPGGDLAK.V
								3182	49.05	36.1	603.6472	1807.9179	3	1.11	12.45	265 - 280	15140	Oxidation: 4	R.IHFMLSSYAPVISAEK.A
								3115	48.92	49.6	951.4584	1900.9023	2	-0.01	14.32	374 - 390	9952	Carbamidomethyl: 3; Oxidation: 4	R.AVCMISNSTSVVEVFSR.I
								3571	53.01	16.5	881.0803	2640.2200	3	-0.35	11.65	281 - 304	9244		K.AYHEQLSVAEITNSAFEPSSMMAK.C
								3708	53.86	20.0	943.4616	1884.9074	2	0.70	16.31	374 - 390	9088	Carbamidomethyl: 3	R.AVCMISNSTSVVEVFSR.I
122_2 – fraction 1					833.8	20	53.9	1250	35.49	38.3	501.2843	1000.5553	2	-1.24	5.82	327 - 336	209368		K.DVNAAVATIK.T
								1675	39.24	40.5	564.6263	1690.8638	3	-4.09	6.83	216 - 229	107116		R.SLDIERPTYTNLNR.L
								3756	59.24	74.8	851.4519	1700.8985	2	-5.48	27.92	65 - 79	78464		R.AVFVDLEPTVIDEVR.T
								2591	45.85	68.6	597.0485	2384.1873	4	-9.33	8.43	85 - 105	76340		R.QLFHPEQLISGKEDAANNFAR.G
								3652	55.37	69.2	989.4424	1976.8752	2	-2.51	6.50	41 - 60	57748		K.TVGGGDDAFNTFFSETGAGK.H
								947	32.75	19.0	466.2349	1395.6857	3	-1.94	19.95	391 - 401	41552	Oxidation: 8	R.IDHKFDLMYAK.R
								2423	45.99	42.4	566.7849	1131.5594	2	-3.69	9.49	113 - 121	36688	Carbamidomethyl: 6	K.EIVDLCLDR.I
								3321	52.30	54.5	598.3104	1791.9229	3	-7.53	7.67	265 - 280	33052		R.IHFMLSSYAPVISAEK.A
								3590	54.74	87.7	943.4623	1884.9074	2	1.45	8.22	374 - 390	24772	Carbamidomethyl: 3	R.AVCMISNSTSVVEVFSR.I
								4321	61.47	57.7	737.4318	1472.8562	2	-4.95	6.44	230 - 243	23004		R.LVSQVISSLTASLR.F
								3574	57.55	37.2	799.8849	1597.7599	2	-2.97	7.53	340 - 352	20940	Carbamidomethyl: 8	R.TIQFVDWCPTGFK.C
								2337	43.59	28.8	698.8808	1395.7510	2	-2.83	7.43	85 - 96	19276		R.QLFHPEQLISGK.E
								2675	46.56	33.2	921.4605	1840.9142	2	-4.24	9.95	353 - 370	18828	Carbamidomethyl: 1	K.CGINYQPPGVVPGGDLAK.V
								1525	36.58	29.6	690.8484	1379.6908	2	-6.22	7.80	391 - 401	16804		R.IDHKFDLMYAK.R
								3502	54.01	19.4	881.0775	2640.2200	3	-3.54	15.99	281 - 304	15216		K.AYHEQLSVAEITNSAFEPSSMMAK.C
								2885	50.28	29.8	603.6427	1807.9179	3	-6.33	6.35	265 - 280	10988	Oxidation: 4	R.IHFMLSSYAPVISAEK.A
								4427	62.69	25.2	803.3970	2407.1808	3	-4.89	6.13	244 - 264	10040		R.FDGALNVDVNEFQTNLVPYPR.I
								2869	48.17	17.5	782.6743	2345.0059	3	-2.04	8.78	403 - 422	9032	Oxidation: 11	R.AFVHWYVGEGMEEGEFSEAR.E
								2865	50.00	44.3	951.4522	1900.9023	2	-6.54	13.66	374 - 390	6784	Carbamidomethyl: 3; Oxidation: 4	R.AVCMISNSTSVVEVFSR.I
								2649	47.99	16.3	891.7396	2672.2098	3	-4.78	4.98	281 - 304	6620	Oxidation: 21, 22	K.AYHEQLSVAEITNSAFEPSSMMAK.C
122_3 – fraction 1					821.5	19	47.7	2918	43.80	33.5	566.7865	1131.5594	2	-0.87	88.25	113 - 121	224672	Carbamidomethyl: 6	K.EIVDLCLDR.I
								1536	32.99	42.7	501.2829	1000.5553	2	-4.07	15.71	327 - 336	180768		K.DVNAAVATIK.T
								3826	53.26	122.4	989.4413	1976.8752	2	-3.62	9.54	41 - 60	131204		K.TVGGGDDAFNTFFSETGAGK.H
								4250	57.17	65.3	851.4514	1700.8985	2	-6.03	13.12	65 - 79	118984		R.AVFVDLEPTVIDEVR.T
								2644	41.47	29.4	466.2558	1395.7510	3	-3.85	30.03	85 - 96	77588		R.QLFHPEQLISGK.E
								1386	31.05	19.4	444.7358	887.4600	2	-3.29	26.10	423 - 430	57160		R.EDLAALEK.D
								2990	44.47	39.4	921.4595	1840.9142	2	-5.30	14.50	353 - 370	53548	Carbamidomethyl: 1	K.CGINYQPPGVVPGGDLAK.V
								1923	35.41	28.6	452.2175	902.4208	2	-0.47	9.60	395 - 401	45868	Oxidation: 4	K.FDLMYAK.R
								4063	55.42	43.0	799.8833	1597.7599	2	-4.97	17.47	340 - 352	44296	Carbamidomethyl: 8	R.TIQFVDWCPTGFK.C
								2777	43.79	57.8	597.0482	2384.1873	4	-9.92	9.80	85 - 105	41140		R.QLFHPEQLISGKEDAANNFAR.G
								3178	45.88	45.7	891.7383	2672.2098	3	-6.23	6.74	281 - 304	32680	Oxidation: 21, 22	K.AYHEQLSVAEITNSAFEPSSMMAK.C
								2101	36.88	38.1	564.6265	1690.8638	3	-3.65	5.13	216 - 229	28588		R.SLDIERPTYTNLNR.L
								3267	48.09	59.7	603.6416	1807.9179	3	-8.27	15.35	265 - 280	27420	Oxidation: 4	R.IHFMLSSYAPVISAEK.A
								1890	35.02	19.8	642.2544	1282.4967	2	-1.95	14.89	312 - 320	26892	Carbamidomethyl: 4, 5; Oxidation: 2	K.YMACCLMYR.G
								3407	47.95	46.2	951.4532	1900.9023	2	-5.52	11.84	374 - 390	23664	Carbamidomethyl: 3; Oxidation: 4	R.AVCMISNSTSVVEVFSR.I
								3517	50.45	31.6	598.3103	1791.9229	3	-7.71	8.08	265 - 280	15204		R.IHFMLSSYAPVISAEK.A
								3517	48.73	34.1	886.4081	2656.2149	3	-4.65	11.47	281 - 304	14148	Oxidation: 21	K.AYHEQLSVAEITNSAFEPSSMMAK.C
								4712	59.59	27.5	737.4294	1472.8562	2	-8.11	34.80	230 - 243	12580		R.LVSQVISSLTASLR.F
								2182	38.44	37.1	634.2549	1266.5018	2	-5.12	11.78	312 - 320	12544	Carbamidomethyl: 4, 5	K.YMACCLMYR.G
123_2 – fraction 1					219.5	5	15.7	1851	36.65	39.4	564.6287	1690.8638	3	0.20	13.59	216 - 229	141300		R.SLDIERPTYTNLNR.L
								4108	57.02	48.0	851.4550	1700.8985	2	-1.77	97.98	65 - 79	32464		R.AVFVDLEPTVIDEVR.T
								3739	53.19	78.4	989.4450	1976.8752	2	0.08	6.48	41 - 60	23292		K.TVGGGDDAFNTFFSETGAGK.H
								2678	43.49	23.5	566.7882	1131.5594	2	2.10	11.52	113 - 121	19288	Carbamidomethyl: 6	K.EIVDLCLDR.I
								3839	55.34	30.0	799.8879	1597.7599	2	0.87	9.17	340 - 352	17276	Carbamidomethyl: 8	R.TIQFVDWCPTGFK.C
123_3 – fraction 1					260.5	6	19.1	1333	33.44	23.1	501.2821	1000.5553	2	-5.63	11.60	327 - 336	54532		K.DVNAAVATIK.T
								1664	37.21	44.0	564.6235	1690.8638	3	-8.91	18.00	216 - 229	32660		R.SLDIERPTYTNLNR.L
								3302	53.72	83.9	989.4387	1976.8752	2	-6.27	9.51	41 - 60	23844		K.TVGGGDDAFNTFFSETGAGK.H
								3864	57.56	53.0	851.4513	1700.8985	2	-6.09	9.57	65 - 79	16848		R.AVFVDLEPTVIDEVR.T
								2513	43.97	31.3	566.7845	1131.5594	2	-4.34	7.51	113 - 121	14028	Carbamidomethyl: 6	K.EIVDLCLDR.I
								2591	44.61	25.1	921.4572	1840.9142	2	-7.80	20.30	353 - 370	4764	Carbamidomethyl: 1	K.CGINYQPPGVVPGGDLAK.V
122_1 – fraction 1	M0ZB73	Uncharacterized protein	31.7	8.1	290.0	9	33.1	1541	34.45	40.5	612.3097	1222.6016	2	2.71	13.49	70 - 81	186496	Carbamidomethyl: 5	K.VAVVCGYGDVGK.G
	BLAST	Protein	Organism	Accession	Total Score	E value	Ident [%]	1260	32.32	73.2	660.3571	1318.6980	2	1.27	6.04	5 - 17	144532		R.LVGVSEETTTGVK.R
		S-adenosylhomocystein hydrolase 2	Hordeum vulgare	CAJ01707.1	593	0.0	100	541	25.90	17.3	521.2624	1040.5073	2	2.85	100.92	52 - 60	46808	Oxidation: 8	R.HSLPDGLMR.A
								805	28.26	52.3	738.4060	1474.7991	2	-1.15	19.90	5 - 18	44748		R.LVGVSEETTTGVKR.L
								1021	30.08	29.2	630.2965	1258.5765	2	1.55	14.45	42 - 51	34984	Carbamidomethyl: 9	K.SKFDNLYGCR.H
								3598	52.85	15.9	1017.4657	3049.3910	3	-5.15	15.91	147 - 173	8440	Carbamidomethyl: 6; Oxidation: 17	K.NNAIVCNIGHFDNEIDMNGLETYPGVK.R
								3880	55.83	22.1	1012.1348	3033.3961	3	-4.47	10.23	147 - 173	7800	Carbamidomethyl: 6	K.NNAIVCNIGHFDNEIDMNGLETYPGVK.R
								4073	57.75	22.8	1292.6529	2583.2891	2	0.86	10.70	19 - 41	7172	Oxidation: 4	R.LYQMQESGTLLFPAINVNDSVTK.S
								3228	49.42	16.7	802.3773	3205.4921	4	-3.76	6.11	147 - 174	5904	Carbamidomethyl: 6; Oxidation: 17	K.NNAIVCNIGHFDNEIDMNGLETYPGVKR.I
122_2 – fraction 1					482.0	10	32.8	890	31.30	51.0	630.2940	1258.5765	2	-2.42	12.32	42 - 51	178556	Carbamidomethyl: 9	K.SKFDNLYGCR.H
								1285	35.76	75.8	612.3068	1222.6016	2	-2.06	9.59	70 - 81	158232	Carbamidomethyl: 5	K.VAVVCGYGDVGK.G
								670	29.39	84.6	738.4038	1474.7991	2	-4.13	5.93	5 - 18	153244		R.LVGVSEETTTGVKR.L
								1015	33.36	108.4	660.3543	1318.6980	2	-3.05	5.36	5 - 17	114976		R.LVGVSEETTTGVK.R
								360	27.29	40.5	521.2595	1040.5073	2	-2.71	13.06	52 - 60	36232	Oxidation: 8	R.HSLPDGLMR.A
								1068	32.74	28.6	513.2656	1024.5124	2	4.22	25.85	52 - 60	27740		R.HSLPDGLMR.A
								3820	56.91	32.0	1012.1328	3033.3961	3	-6.44	9.62	147 - 173	20888	Carbamidomethyl: 6	K.NNAIVCNIGHFDNEIDMNGLETYPGVK.R
								1055	33.63	20.6	522.7313	1043.4495	2	-1.30	45.57	44 - 51	19684	Carbamidomethyl: 7	K.FDNLYGCR.H
								4372	62.19	19.1	1284.6494	2567.2941	2	-3.82	13.33	19 - 41	13580		R.LYQMQESGTLLFPAINVNDSVTK.S
								3498	53.92	21.3	1017.4670	3049.3910	3	-3.88	12.95	147 - 173	8744	Carbamidomethyl: 6; Oxidation: 17	K.NNAIVCNIGHFDNEIDMNGLETYPGVK.R
123_1 – fraction 1					203.3	4	12.1	402	31.35	75.4	660.3502	1318.6980	2	-9.18	8.36	5 - 17	20388		R.LVGVSEETTTGVK.R
								559	33.73	65.5	612.3038	1222.6016	2	-6.94	14.29	70 - 81	12620	Carbamidomethyl: 5	K.VAVVCGYGDVGK.G
								145	27.34	34.4	492.6025	1474.7991	3	-9.16	22.69	5 - 18	8236		R.LVGVSEETTTGVKR.L
								356	30.11	28.1	513.2592	1024.5124	2	-8.27	6.91	52 - 60	4608		R.HSLPDGLMR.A
123_3 – fraction 1					269.4	5	15.5	640	27.31	59.9	492.6033	1474.7991	3	-7.40	16.10	5 - 18	38940		R.LVGVSEETTTGVKR.L
								1094	31.58	78.2	660.3521	1318.6980	2	-6.38	8.44	5 - 17	37416		R.LVGVSEETTTGVK.R
								874	29.55	34.7	630.2921	1258.5765	2	-5.43	15.13	42 - 51	24148	Carbamidomethyl: 9	K.SKFDNLYGCR.H
								357	25.31	32.0	521.2579	1040.5073	2	-5.80	41.85	52 - 60	16200	Oxidation: 8	R.HSLPDGLMR.A
								1348	33.65	64.7	612.3041	1222.6016	2	-6.48	10.02	70 - 81	9572	Carbamidomethyl: 5	K.VAVVCGYGDVGK.G
122_1 – fraction 1	M0VUI3	Lipoxygenase	56.6	6.0	376.3	9	23.3	2858	46.65	86.2	778.9240	1555.8318	2	1.08	9.74	51 - 65	198436		K.SLEGLTVQQALAGNR.L
								1390	33.49	67.7	665.3456	1328.6758	2	0.59	8.55	457 - 468	106448		K.QVVAMNSDPQLK.N
								650	26.81	52.0	673.3427	1344.6708	2	0.01	15.01	457 - 468	55888	Oxidation: 5	K.QVVAMNSDPQLK.N
								1532	34.68	57.0	787.3786	2359.1114	3	1.13	6.76	375 - 394	38228		R.RPMPVQGSEEYAELERDPEK.A
								1704	36.36	16.4	782.0182	2343.0404	3	-3.20	4.91	419 - 439	37620		K.HSSDEVYLGQHDTPAWTSDAK.A
								3580	53.10	19.7	861.4149	2581.2271	3	-1.68	14.11	476 - 498	27660		K.FPYMLLYPNTSDHTGQAEGLTAR.G
								3482	52.28	41.9	594.9773	1781.9101	3	0.05	12.96	235 - 249	26472		K.HWNFTEQALPADLIK.R
								2677	44.93	15.8	675.3352	1348.6553	2	0.38	20.23	9 - 20	15324	Oxidation: 9	R.EMLAGVNPMMIK.R
								1270	32.41	19.6	792.7069	2375.1063	3	-3.10	7.07	375 - 394	14312	Oxidation: 3	R.RPMPVQGSEEYAELERDPEK.A
122_2 – fraction 1					295.5	7	16.4	416	28.09	29.4	673.3395	1344.6708	2	-4.64	26.58	457 - 468	102184	Oxidation: 5	K.QVVAMNSDPQLK.N
								2613	47.81	72.6	778.9211	1555.8318	2	-2.69	4.63	51 - 65	98584		K.SLEGLTVQQALAGNR.L
								1487	37.53	44.5	782.0167	2343.0404	3	-5.13	8.92	419 - 439	70140		K.HSSDEVYLGQHDTPAWTSDAK.A
								1159	34.61	42.2	665.3427	1328.6758	2	-3.69	16.94	457 - 468	56584		K.QVVAMNSDPQLK.N
								1317	36.02	56.5	590.7808	2359.1114	4	-7.35	8.74	375 - 394	33440		R.RPMPVQGSEEYAELERDPEK.A
								1037	33.54	32.4	594.7796	2375.1063	4	-7.11	7.32	375 - 394	30988	Oxidation: 3	R.RPMPVQGSEEYAELERDPEK.A
								3212	53.35	17.8	594.9749	1781.9101	3	-4.08	10.70	235 - 249	25688		K.HWNFTEQALPADLIK.R
122_3 – fraction 1					641.6	14	34.0	872	26.93	20.9	586.3255	1170.6397	2	-2.82	10.77	179 - 188	167264		R.QLSVTHPVYK.L
								1894	35.25	68.7	782.0159	2343.0404	3	-6.23	6.45	419 - 439	165220		K.HSSDEVYLGQHDTPAWTSDAK.A
								722	25.68	65.2	673.3397	1344.6708	2	-4.32	9.35	457 - 468	138456	Oxidation: 5	K.QVVAMNSDPQLK.N
								1545	32.46	62.4	665.3411	1328.6758	2	-6.15	10.70	457 - 468	134772		K.QVVAMNSDPQLK.N
								1707	33.81	59.1	787.3731	2359.1114	3	-5.93	8.11	375 - 394	120452		R.RPMPVQGSEEYAELERDPEK.A
								1413	31.44	47.3	792.7030	2375.1063	3	-8.02	11.62	375 - 394	107504	Oxidation: 3	R.RPMPVQGSEEYAELERDPEK.A
								3483	48.64	36.1	866.7409	2597.2220	3	-8.15	9.29	476 - 498	102280	Oxidation: 4	K.FPYMLLYPNTSDHTGQAEGLTAR.G
								3882	52.06	33.2	861.4107	2581.2271	3	-6.51	7.44	476 - 498	99688		K.FPYMLLYPNTSDHTGQAEGLTAR.G
								3804	51.35	51.1	594.9738	1781.9101	3	-5.83	4.87	235 - 249	66040		K.HWNFTEQALPADLIK.R
								2575	40.80	19.3	516.7917	1031.5685	2	0.22	10.17	331 - 339	28956		K.MQTVAELIK.A
								2369	39.12	26.1	683.3292	1364.6502	2	-4.69	10.44	9 - 20	28892	Oxidation: 2, 9	R.EMLAGVNPMMIK.R
								4314	55.96	29.5	747.7147	2240.1378	3	-6.97	23.11	126 - 145	20548		K.SAVYTPQHAGVEGWIWQLAK.A
								2967	45.42	89.8	778.9169	1555.8318	2	-8.11	21.74	51 - 65	17616		K.SLEGLTVQQALAGNR.L
								168	20.62	33.0	569.2501	1704.7413	3	-7.63	26.75	36 - 50	13900		K.YGDHTSTMTEEHVAK.S
123_2 – fraction 1					117.5	3	11.1	1646	34.79	24.3	782.0212	2343.0404	3	0.53	7.84	419 - 439	38052		K.HSSDEVYLGQHDTPAWTSDAK.A
								1473	33.22	19.8	787.3800	2359.1114	3	2.89	9.55	375 - 394	19612		R.RPMPVQGSEEYAELERDPEK.A
								2816	45.27	73.5	778.9227	1555.8318	2	-0.57	14.29	51 - 65	13000		K.SLEGLTVQQALAGNR.L
123_3 – fraction 1					159.6	4	7.3	571	27.26	29.9	586.3215	1170.6397	2	-9.53	33.52	179 - 188	22152		R.QLSVTHPVYK.L
								439	26.08	40.3	673.3372	1344.6708	2	-8.05	16.31	457 - 468	20980	Oxidation: 5	K.QVVAMNSDPQLK.N
								1167	32.61	43.1	665.3409	1328.6758	2	-6.51	17.90	457 - 468	12668		K.QVVAMNSDPQLK.N
								2701	45.70	46.3	778.9208	1555.8318	2	-3.11	8.20	51 - 65	8988		K.SLEGLTVQQALAGNR.L
122_1 – fraction 1	M0Y2M0	Uncharacterized protein	31.4	7.1	234.8	6	28.0	2838	46.46	17.5	586.3051	1170.5921	2	3.10	19.01	267 - 276	185160		K.QSDFLGYTLK.A
	BLAST	Protein	Organism	Accession	Total Score	E value	Ident [%]	1801	37.15	67.1	658.7915	1315.5681	2	0.35	12.61	205 - 215	106620		R.YDVYNDLGDSR.D
		Lipoxygenase 3	Aegilops tauschii	EMT18292.1	565	0.0	96	3877	55.92	33.1	890.4728	1778.9356	2	-2.58	11.42	139 - 154	33504		R.GTIVFVANSWVYPQAK.Y
								1784	36.48	46.0	543.3055	1084.5877	2	8.15	13.94	129 - 138	23864		K.TITLDNVPGR.G
								364	23.99	34.9	505.8872	1514.6386	3	0.79	13.06	189 - 201	23672		R.GDDQQGPYLDHDR.V
								1387	33.40	19.2	1014.9795	2027.9443	2	0.05	7.84	52 - 70	19240	Carbamidomethyl: 4	R.GVTCQLISSTNVDHNNGGR.G
122_2 – fraction 1					365.8	8	33.3	1505	37.71	43.7	543.2989	1084.5877	2	-4.07	3.92	129 - 138	209836		K.TITLDNVPGR.G
								2583	47.53	18.1	586.3008	1170.5921	2	-4.27	8.88	267 - 276	106612		K.QSDFLGYTLK.A
								345	27.29	32.5	475.4711	1897.8667	4	-5.96	27.41	186 - 201	69056		R.NLRGDDQQGPYLDHDR.V
								1166	34.70	53.5	676.9845	2027.9443	3	-6.25	12.85	52 - 70	63772	Carbamidomethyl: 4	R.GVTCQLISSTNVDHNNGGR.G
								3350	54.77	55.6	705.9243	1409.8395	2	-3.91	22.05	247 - 258	38472		R.LLPLVQNVYVPR.D
								3524	57.00	27.2	890.4721	1778.9356	2	-3.36	5.92	139 - 154	20384		R.GTIVFVANSWVYPQAK.Y
								127	25.37	49.1	505.8830	1514.6386	3	-7.53	13.76	189 - 201	15568		R.GDDQQGPYLDHDR.V
								1597	38.33	71.0	658.7891	1315.5681	2	-3.33	6.08	205 - 215	9784		R.YDVYNDLGDSR.D
122_3 – fraction 1					447.0	8	33.3	1912	35.49	40.4	543.3011	1084.5877	2	-0.10	6.30	129 - 138	538868		K.TITLDNVPGR.G
								3112	45.38	36.1	586.3021	1170.5921	2	-2.12	14.03	267 - 276	358720		K.QSDFLGYTLK.A
								1972	35.97	57.8	658.7899	1315.5681	2	-2.09	11.85	205 - 215	344800		R.YDVYNDLGDSR.D
								3952	52.78	57.6	705.9245	1409.8395	2	-3.56	8.03	247 - 258	235884		R.LLPLVQNVYVPR.D
								634	24.73	25.0	475.4720	1897.8667	4	-4.08	19.16	186 - 201	114236		R.NLRGDDQQGPYLDHDR.V
								403	22.90	57.8	758.3231	1514.6386	2	-4.60	11.35	189 - 201	54264		R.GDDQQGPYLDHDR.V
								1550	32.46	84.1	1014.9733	2027.9443	2	-6.08	8.94	52 - 70	53732	Carbamidomethyl: 4	R.GVTCQLISSTNVDHNNGGR.G
								4186	54.78	60.4	890.4702	1778.9356	2	-5.43	11.22	139 - 154	29040		R.GTIVFVANSWVYPQAK.Y
123_1 – fraction 1					67.8	3	11.0	791	35.76	22.9	543.2969	1084.5877	2	-7.72	13.92	129 - 138	14096		K.TITLDNVPGR.G
								857	36.51	23.2	658.7864	1315.5681	2	-7.48	7.28	205 - 215	5952		R.YDVYNDLGDSR.D
								1378	45.20	21.7	586.2977	1170.5921	2	-9.60	13.13	267 - 276	4576		K.QSDFLGYTLK.A
123_2 – fraction 1					150.1	4	17.4	3582	52.60	56.6	705.9263	1409.8395	2	-0.95	10.33	247 - 258	59412		R.LLPLVQNVYVPR.D
								1738	35.06	36.6	543.3006	1084.5877	2	-0.93	19.24	129 - 138	21936		K.TITLDNVPGR.G
								472	24.39	39.6	633.6301	1897.8667	3	0.88	12.45	186 - 201	21456		R.NLRGDDQQGPYLDHDR.V
								1966	35.47	17.4	658.7907	1315.5681	2	-0.95	24.30	205 - 215	15852		R.YDVYNDLGDSR.D
123_3 – fraction 1					141.2	3	13.1	1553	36.20	58.1	658.7878	1315.5681	2	-5.31	26.84	205 - 215	40880		R.YDVYNDLGDSR.D
								1568	35.57	56.5	543.2973	1084.5877	2	-6.98	9.57	129 - 138	21168		K.TITLDNVPGR.G
								346	25.22	26.6	633.6241	1897.8667	3	-8.59	9.23	186 - 201	17276		R.NLRGDDQQGPYLDHDR.V
122_1 – fraction 1	F2D884	Predicted protein	71.1	4.9	844.1	18	30.3	2780	46.01	34.3	840.9202	1679.8267	2	-0.49	10.20	145 - 159	145104		K.NAVVTVPAYFNDSQR.Q
	BLAST	Protein	Organism	Accession	Total Score	E value	Ident [%]	1122	31.16	20.6	620.8077	1239.5983	2	1.97	28.84	81 - 91	111708		R.FTDSTVQSDIK.L
		Heat shock cognate 70 kDa protein 1	Triticum urartu	EMS52605.1	1324	0.0	99	3809	55.31	64.4	718.8811	1435.7460	2	1.17	9.08	352 - 363	107504		K.VQQLLQDFFNGK.E
								3420	51.64	38.0	599.3525	1196.6877	2	2.21	7.78	164 - 175	103040		K.DAGVIAGINVLR.I
								810	28.26	68.5	614.8184	1227.6208	2	1.26	11.62	29 - 39	91356		R.VEIIANDQGNR.T
								2104	39.39	95.3	737.3464	1472.6783	2	-0.01	6.32	40 - 52	58116		R.TTPSYVAFTDSER.L
								2831	46.37	51.2	839.4158	1676.8192	2	-1.29	10.99	60 - 74	55564	Oxidation: 5	K.NQVAMNPINTVFDAK.R
								2860	46.74	41.0	632.8436	1263.6711	2	1.25	34.50	133 - 144	53540		R.EIAEAFLGSTVK.N
								3260	50.10	77.5	830.4489	1658.8879	2	-2.84	7.45	176 - 191	42784		R.IINEPTAAAIAYGLDK.K
								1207	31.79	31.0	647.8161	1293.6176	2	-0.04	29.88	243 - 252	42536	Oxidation: 1	R.MVNHFVQEFK.R
								2894	46.92	20.1	685.8717	1369.7275	2	0.91	24.97	604 - 615	26888	Carbamidomethyl: 6	K.ELEALCNPIIAK.M
								962	29.63	62.2	838.3659	1674.7234	2	-3.71	12.09	227 - 242	25640		K.ATAGDTHLGGEDFDNR.M
								3362	50.69	68.0	831.4198	1660.8243	2	0.49	13.58	60 - 74	24900		K.NQVAMNPINTVFDAK.R
								2346	41.97	25.2	525.5774	1573.7017	3	5.44	14.10	306 - 317	15524	Oxidation: 8	R.ARFEEMNMDLFR.K
								2709	45.11	71.6	596.6699	1786.9829	3	2.84	9.28	176 - 192	15140		R.IINEPTAAAIAYGLDKK.A
								3050	48.37	22.5	520.2457	1557.7068	3	5.34	24.29	306 - 317	13452		R.ARFEEMNMDLFR.K
								959	29.45	28.8	606.3118	1815.9149	3	-0.78	7.63	332 - 348	11232	Oxidation: 1	K.MDKSTVHDVVLVGGSTR.I
								1288	32.41	24.0	695.8071	1389.5983	2	0.90	20.49	546 - 556	10880	Oxidation: 1	K.NALENYSYNMR.N
122_2 – fraction 1					1263.8	26	43.7	2705	46.92	40.0	840.9164	1679.8267	2	-5.01	10.46	145 - 159	95064		K.NAVVTVPAYFNDSQR.Q
								671	29.39	68.9	614.8143	1227.6208	2	-5.43	4.18	29 - 39	83652		R.VEIIANDQGNR.T
								881	32.14	68.3	620.8058	1239.5983	2	-0.94	8.55	81 - 91	82756		R.FTDSTVQSDIK.L
								1825	40.60	75.0	737.3435	1472.6783	2	-3.98	6.70	40 - 52	76352		R.TTPSYVAFTDSER.L
								830	30.78	83.7	838.3664	1674.7234	2	-3.10	6.76	227 - 242	68768		K.ATAGDTHLGGEDFDNR.M
								3350	52.66	48.4	599.3480	1196.6877	2	-5.17	3.52	164 - 175	61736		K.DAGVIAGINVLR.I
								3750	56.28	61.8	718.8774	1435.7460	2	-4.03	7.63	352 - 363	60252		K.VQQLLQDFFNGK.E
								1072	32.83	41.6	713.8833	1425.7576	2	-3.83	7.06	335 - 348	51912		K.STVHDVVLVGGSTR.I
								985	33.10	38.4	647.8145	1293.6176	2	-2.43	6.17	243 - 252	38516	Oxidation: 1	R.MVNHFVQEFK.R
								3234	51.58	72.3	831.4167	1660.8243	2	-3.24	13.46	60 - 74	34128		K.NQVAMNPINTVFDAK.R
								1474	36.24	21.7	639.8163	1277.6227	2	-3.60	9.05	243 - 252	33748		R.MVNHFVQEFK.R
								645	30.02	30.5	484.2441	1449.7187	3	-5.58	16.00	243 - 253	25728	Oxidation: 1	R.MVNHFVQEFKR.K
								3180	51.04	93.8	830.4464	1658.8879	2	-5.80	8.13	176 - 191	25560		R.IINEPTAAAIAYGLDK.K
								4007	58.56	51.8	783.4132	1564.8171	2	-3.35	6.21	117 - 130	21776		K.QFAAEEISSMVLIK.M
								2573	47.44	50.2	839.4118	1676.8192	2	-6.09	9.40	60 - 74	20920	Oxidation: 5	K.NQVAMNPINTVFDAK.R
								2993	49.34	50.8	520.2411	1557.7068	3	-3.43	36.15	306 - 317	19432		R.ARFEEMNMDLFR.K
								4160	65.03	54.6	858.7554	2573.2609	3	-6.47	9.61	368 - 393	19076		K.SINPDEAVAYGAAVQAAILSGEGNEK.V
								2614	47.81	45.0	632.8413	1263.6711	2	-2.45	13.91	133 - 144	17672		R.EIAEAFLGSTVK.N
								2813	47.73	21.1	685.8656	1369.7275	2	-7.92	8.32	604 - 615	17316	Carbamidomethyl: 6	K.ELEALCNPIIAK.M
								706	29.57	22.8	698.8531	1395.6994	2	-5.55	11.60	80 - 91	16760		R.RFTDSTVQSDIK.L
								2627	45.94	89.9	596.6638	1786.9829	3	-7.53	6.75	176 - 192	16684		R.IINEPTAAAIAYGLDKK.A
								1283	34.63	41.1	720.3733	2158.1092	3	-5.20	7.94	97 - 116	16056		K.VVAGPGDKPMINVQYKGEEK.Q
								1202	33.85	21.4	600.9766	1799.9200	3	-6.71	10.79	332 - 348	15588		K.MDKSTVHDVVLVGGSTR.I
								1043	33.54	31.5	695.8027	1389.5983	2	-5.44	12.50	546 - 556	13016	Oxidation: 1	K.NALENYSYNMR.N
								2664	46.39	19.5	517.9429	1550.8127	3	-3.82	6.66	131 - 144	11528		K.MREIAEAFLGSTVK.N
								3650	58.21	19.8	1329.6359	2657.2609	2	-1.37	15.09	431 - 453	10448		K.EQVFSTYSDNQPGVLIQVYEGER.T
122_3 – fraction 1					1296.9	27	38.2	3043	44.89	24.9	840.9180	1679.8267	2	-3.10	8.55	145 - 159	406544		K.NAVVTVPAYFNDSQR.Q
								1242	30.00	61.6	620.8044	1239.5983	2	-3.21	8.45	81 - 91	334960		R.FTDSTVQSDIK.L
								3712	50.55	37.9	599.3490	1196.6877	2	-3.53	14.82	164 - 175	260156		K.DAGVIAGINVLR.I
								4125	54.33	58.0	718.8761	1435.7460	2	-5.73	5.30	352 - 363	205384		K.VQQLLQDFFNGK.E
								3114	45.46	88.2	839.4137	1676.8192	2	-3.78	6.62	60 - 74	162180	Oxidation: 5	K.NQVAMNPINTVFDAK.R
								896	27.17	46.6	614.8162	1227.6208	2	-2.36	7.11	29 - 39	146008		R.VEIIANDQGNR.T
								3534	48.99	66.1	830.4471	1658.8879	2	-5.00	8.86	176 - 191	143444		R.IINEPTAAAIAYGLDK.K
								3622	49.77	79.1	831.4156	1660.8243	2	-4.58	6.13	60 - 74	136820		K.NQVAMNPINTVFDAK.R
								3134	45.64	36.4	632.8399	1263.6711	2	-4.60	11.90	133 - 144	136316		R.EIAEAFLGSTVK.N
								1062	28.51	68.1	838.3648	1674.7234	2	-4.99	9.82	227 - 242	126556		K.ATAGDTHLGGEDFDNR.M
								1396	31.27	53.2	695.8034	1389.5983	2	-4.36	20.56	546 - 556	99108	Oxidation: 1	K.NALENYSYNMR.N
								1364	30.96	49.3	647.8133	1293.6176	2	-4.28	13.17	243 - 252	91060	Oxidation: 1	R.MVNHFVQEFK.R
								1746	34.05	33.5	639.8171	1277.6227	2	-2.45	8.77	243 - 252	84552		R.MVNHFVQEFK.R
								3162	45.80	39.2	685.8680	1369.7275	2	-4.45	6.70	604 - 615	82080	Carbamidomethyl: 6	K.ELEALCNPIIAK.M
								1553	32.46	35.3	720.3708	2158.1092	3	-8.64	13.55	97 - 116	41312		K.VVAGPGDKPMINVQYKGEEK.Q
								2140	38.17	66.4	737.3425	1472.6783	2	-5.32	5.81	40 - 52	39380		R.TTPSYVAFTDSER.L
								1814	34.54	23.0	530.9041	1589.6966	3	-3.82	84.14	306 - 317	33984	Oxidation: 6, 8	R.ARFEEMNMDLFR.K
								1003	27.93	31.8	484.2453	1449.7187	3	-3.13	10.04	243 - 253	33008	Oxidation: 1	R.MVNHFVQEFKR.K
								937	27.42	25.2	698.8538	1395.6994	2	-4.59	8.77	80 - 91	31224		R.RFTDSTVQSDIK.L
								2588	40.97	32.8	525.5736	1573.7017	3	-1.73	12.39	306 - 317	30864	Oxidation: 8	R.ARFEEMNMDLFR.K
								3015	44.47	27.0	517.9417	1550.8127	3	-5.97	13.00	131 - 144	30724		K.MREIAEAFLGSTVK.N
								2500	40.22	55.0	611.9761	1832.9203	3	-7.53	17.59	60 - 75	30548	Oxidation: 5	K.NQVAMNPINTVFDAKR.L
								2980	44.04	97.2	596.6660	1786.9829	3	-3.84	8.68	176 - 192	27444		R.IINEPTAAAIAYGLDKK.A
								1454	31.70	38.9	600.9767	1799.9200	3	-6.48	9.62	332 - 348	22604		K.MDKSTVHDVVLVGGSTR.I
								3366	47.44	39.4	520.2426	1557.7068	3	-0.64	17.39	306 - 317	18760		R.ARFEEMNMDLFR.K
								3948	52.51	29.1	666.2862	1330.5686	2	-8.03	25.90	308 - 317	10652		R.FEEMNMDLFR.K
								5044	62.89	53.7	858.7546	2573.2609	3	-7.35	22.40	368 - 393	9216		K.SINPDEAVAYGAAVQAAILSGEGNEK.V
123_1 – fraction 1					210.9	6	12.4	999	38.63	67.8	737.3410	1472.6783	2	-7.34	21.71	40 - 52	15920		R.TTPSYVAFTDSER.L
								1215	44.81	35.5	840.9148	1679.8267	2	-6.91	16.09	145 - 159	6876		K.NAVVTVPAYFNDSQR.Q
								267	30.57	26.9	476.2552	1425.7576	3	-9.59	20.38	335 - 348	6540		K.STVHDVVLVGGSTR.I
								1238	45.14	21.9	839.4107	1676.8192	2	-7.31	13.80	60 - 74	5740	Oxidation: 5	K.NQVAMNPINTVFDAK.R
								1462	50.65	24.1	599.3459	1196.6877	2	-8.70	3.92	164 - 175	5200		K.DAGVIAGINVLR.I
								397	31.35	34.7	695.8029	1389.5983	2	-5.11	11.39	546 - 556	3204	Oxidation: 1	K.NALENYSYNMR.N
123_2 – fraction 1					431.0	13	22.9	2651	43.82	66.8	596.6683	1786.9829	3	0.05	10.03	176 - 192	129176		R.IINEPTAAAIAYGLDKK.A
								3196	48.79	17.6	830.4506	1658.8879	2	-0.82	6.05	176 - 191	43420		R.IINEPTAAAIAYGLDK.K
								934	27.96	33.9	559.2483	1674.7234	3	-0.23	23.64	227 - 242	42336		K.ATAGDTHLGGEDFDNR.M
								3837	54.17	23.0	718.8804	1435.7460	2	0.17	4.23	352 - 363	30892		K.VQQLLQDFFNGK.E
								1889	37.84	67.3	737.3474	1472.6783	2	1.25	14.47	40 - 52	28956		R.TTPSYVAFTDSER.L
								1106	29.48	15.4	620.8059	1239.5983	2	-0.89	9.67	81 - 91	26688		R.FTDSTVQSDIK.L
								2822	45.36	47.5	632.8431	1263.6711	2	0.43	6.28	133 - 144	26232		R.EIAEAFLGSTVK.N
								1178	30.10	21.6	476.2588	1425.7576	3	-2.20	36.54	335 - 348	25536		K.STVHDVVLVGGSTR.I
								2984	44.50	29.0	840.9200	1679.8267	2	-0.76	10.22	145 - 159	22776		K.NAVVTVPAYFNDSQR.Q
								3223	50.18	31.0	599.3514	1196.6877	2	0.37	10.88	164 - 175	18292		K.DAGVIAGINVLR.I
								3289	49.64	24.7	831.4193	1660.8243	2	-0.16	11.04	60 - 74	13644		K.NQVAMNPINTVFDAK.R
								935	26.64	18.2	614.8169	1227.6208	2	-1.20	14.54	29 - 39	13272		R.VEIIANDQGNR.T
								2803	45.18	35.1	839.4147	1676.8192	2	-2.60	12.53	60 - 74	11820	Oxidation: 5	K.NQVAMNPINTVFDAK.R
123_3 – fraction 1					518.4	13	22.7	2622	45.06	38.2	840.9175	1679.8267	2	-3.74	12.16	145 - 159	39868		K.NAVVTVPAYFNDSQR.Q
								1879	38.56	72.4	737.3425	1472.6783	2	-5.34	12.68	40 - 52	33812		R.TTPSYVAFTDSER.L
								2532	44.24	74.6	596.6647	1786.9829	3	-5.95	12.03	176 - 192	30144		R.IINEPTAAAIAYGLDKK.A
								3057	50.85	41.8	599.3460	1196.6877	2	-8.57	7.32	164 - 175	29096		K.DAGVIAGINVLR.I
								804	29.00	62.7	838.3641	1674.7234	2	-5.81	9.09	227 - 242	17808		K.ATAGDTHLGGEDFDNR.M
								976	30.89	21.8	476.2564	1425.7576	3	-7.11	18.39	335 - 348	17380		K.STVHDVVLVGGSTR.I
								900	30.17	28.2	620.8013	1239.5983	2	-8.30	9.44	81 - 91	10680		R.FTDSTVQSDIK.L
								2676	45.60	40.2	839.4141	1676.8192	2	-3.30	7.35	60 - 74	10620	Oxidation: 5	K.NQVAMNPINTVFDAK.R
								2713	45.79	29.5	632.8396	1263.6711	2	-5.09	3.50	133 - 144	9536		R.EIAEAFLGSTVK.N
								1103	31.58	17.8	695.8041	1389.5983	2	-3.40	11.31	546 - 556	9240	Oxidation: 1	K.NALENYSYNMR.N
								3086	49.30	23.1	830.4466	1658.8879	2	-5.58	9.49	176 - 191	7652		R.IINEPTAAAIAYGLDK.K
								660	27.64	45.1	614.8156	1227.6208	2	-3.32	11.09	29 - 39	6512		R.VEIIANDQGNR.T
								3158	49.95	22.9	831.4167	1660.8243	2	-3.24	8.79	60 - 74	5104		K.NQVAMNPINTVFDAK.R
122_1 – fraction 2	M0USK6	Uncharacterized protein	51.7	5.0	94.0	3	7.8	2187	40.20	20.8	563.8363	1125.6506	2	6.51	13.05	426 - 436	34884		R.SSVQVPAVALR.F
	BLAST	Protein	Organism	Accession	Total Score	E value	Ident [%]	3608	53.03	33.8	866.4009	1730.7934	2	-3.54	9.55	410 - 425	13256	Carbamidomethyl: 1	R.ASGVSLFDTCYDLAGR.S
		Aspartic proteinase nepenthesin-1	Setaria italica	XP 004968151.1	687	0.0	80	1422	36.92	39.5	666.8545	1331.6834	2	8.27	18.52	398 - 409	4512		R.EAFVQGTQSLPR.A
122_2 – fraction 2					112.5	3	7.4	870	31.04	23.7	518.2817	1034.5509	2	-2.07	7.96	388 - 397	57640		R.LQSGAYGALR.E
								2094	41.34	34.6	563.8303	1125.6506	2	-4.11	29.07	426 - 436	46656		R.SSVQVPAVALR.F
								3504	54.01	54.2	866.4011	1730.7934	2	-3.30	13.48	410 - 425	20484	Carbamidomethyl: 1	R.ASGVSLFDTCYDLAGR.S
122_3 – fraction 2					83.1	3	7.4	1047	28.68	21.2	518.2809	1034.5509	2	-3.52	14.29	388 - 397	59308		R.LQSGAYGALR.E
								2238	39.06	34.1	563.8300	1125.6506	2	-4.59	14.64	426 - 436	40884		R.SSVQVPAVALR.F
								3669	51.80	27.8	866.3992	1730.7934	2	-5.53	10.73	410 - 425	27052	Carbamidomethyl: 1	R.ASGVSLFDTCYDLAGR.S
123_2 – fraction 2					109.6	5	14.2	1114	28.14	18.8	518.2822	1034.5509	2	-1.11	15.08	388 - 397	20204		R.LQSGAYGALR.E
								701	25.79	15.2	556.7557	1111.4968	2	-0.06	3.63	491 - 500	18716	Carbamidomethyl: 1	K.NTVGFTADKC.-
								2338	38.74	18.4	563.8326	1125.6506	2	0.09	10.03	426 - 436	18204		R.SSVQVPAVALR.F
								3779	51.68	32.6	866.4025	1730.7934	2	-1.75	18.32	410 - 425	10736	Carbamidomethyl: 1	R.ASGVSLFDTCYDLAGR.S
								3730	53.01	24.6	1252.1120	2502.2238	2	-5.78	10.71	315 - 338	9456		R.DSPSSSTLQFGDSEQPAVTAPLIR.S
123_3 – fraction 2					137.4	4	9.8	827	29.01	23.9	518.2802	1034.5509	2	-4.95	10.63	388 - 397	78188		R.LQSGAYGALR.E
								1984	39.35	22.7	563.8298	1125.6506	2	-4.98	12.53	426 - 436	49336		R.SSVQVPAVALR.F
								3375	52.26	74.8	866.3980	1730.7934	2	-6.85	9.72	410 - 425	21728	Carbamidomethyl: 1	R.ASGVSLFDTCYDLAGR.S
								1591	35.82	15.9	666.8463	1331.6834	2	-3.93	3.79	398 - 409	10184		R.EAFVQGTQSLPR.A
122_2 – fraction 4	M0X7H3	Uncharacterized protein	16.5	10.2	237.4	6	34.3	2260	45.15	53.8	622.8565	1243.7024	2	-3.13	15.34	34 - 44	113748		K.VLEEVSILQSK.R
	BLAST	Protein	Organism	Accession	Total Score	E value	Ident [%]	1357	37.00	50.4	608.8168	1215.6248	2	-4.65	12.36	120 - 131	61928		R.APEVTASAAPFR.Q
		40S ribosomal protein S17-4	Triticum urartu	EMS65249.1	285	3e-97	97	1529	38.45	20.7	677.0086	2028.0177	3	-6.76	6.07	120 - 138	24804		R.APEVTASAAPFRQPYNGPR.G
								1225	35.64	21.3	566.8001	1131.5859	2	-0.27	14.59	50 - 59	17340		K.VAGFTTHLMR.R
								691	30.90	53.7	574.7947	1147.5808	2	-5.22	204.30	50 - 59	15576	Oxidation: 9	K.VAGFTTHLMR.R
								1370	36.90	37.5	516.2699	1030.5295	2	-4.17	11.49	89 - 97	13224		K.SALEVDEIR.V
122_3 – fraction 4					217.3	5	35.0	2514	43.38	43.2	622.8545	1243.7024	2	-6.36	10.60	34 - 44	82844		K.VLEEVSILQSK.R
								1630	35.00	50.6	608.8168	1215.6248	2	-4.76	16.02	120 - 131	72212		R.APEVTASAAPFR.Q
								899	28.41	16.2	511.2596	1020.5063	2	-1.67	30.42	81 - 88	25236		R.RMDFVPEK.S
								957	28.85	44.3	574.7941	1147.5808	2	-6.16	24.93	50 - 59	16400	Oxidation: 9	K.VAGFTTHLMR.R
								1634	35.00	63.0	516.2689	1030.5295	2	-6.12	26.09	89 - 97	10980		K.SALEVDEIR.V
123_2 – fraction 4					130.7	3	21.0	1830	34.44	62.2	608.8209	1215.6248	2	1.96	9.63	120 - 131	103952		R.APEVTASAAPFR.Q
								2790	42.82	35.5	622.8584	1243.7024	2	-0.18	9.34	34 - 44	97448		K.VLEEVSILQSK.R
								1997	35.72	33.0	677.0147	2028.0177	3	2.21	10.27	120 - 138	20792		R.APEVTASAAPFRQPYNGPR.G
123_3 – fraction 4					160.2	5	34.3	2474	43.45	61.1	622.8569	1243.7024	2	-2.55	9.57	34 - 44	85328		K.VLEEVSILQSK.R
								1558	35.05	33.7	608.8171	1215.6248	2	-4.27	10.19	120 - 131	61256		R.APEVTASAAPFR.Q
								1724	36.40	17.7	677.0086	2028.0177	3	-6.82	11.75	120 - 138	13464		R.APEVTASAAPFRQPYNGPR.G
								1573	35.05	23.1	516.2708	1030.5295	2	-2.46	7.13	89 - 97	11480		K.SALEVDEIR.V
								875	28.78	24.6	574.7952	1147.5808	2	-4.35	10.66	50 - 59	8264	Oxidation: 9	K.VAGFTTHLMR.R
122_1 – fraction 3	M0XKQ7	Uncharacterized protein	37.0	5.4	116.2	4	19.7	347	26.04	43.2	651.8177	1301.6212	2	-0.18	10.60	188 - 200	22756		K.GPVTSAEVSQDGR.F
	BLAST	Protein	Organism	Accession	Total Score	E value	Ident [%]	2738	47.86	26.4	811.0575	2430.1598	3	-3.72	9.89	150 - 171	14776	Carbamidomethyl: 15	R.TVAWLHNDQTILSSCTDTGGVR.L
		WD-40 repeat protein	Oryza sativa	BAD32940.1	625	0.0	89	2805	48.40	28.8	811.8760	1621.7341	2	2.04	11.12	62 - 75	13852	Carbamidomethyl: 6, 7	K.GAVWSCCLDTNALR.A
								1441	36.07	17.9	900.9034	1799.7962	2	-2.26	13.84	278 - 295	11324		R.FAPGGESYASGSEDGTIR.I
122_2 – fraction 3					127.0	4	18.8	667	30.35	57.3	563.2896	1124.5714	2	-5.94	6.85	201 - 211	37300		R.FITTADGSSVK.F
								1332	36.17	35.8	900.9038	1799.7962	2	-1.81	9.35	278 - 295	22216		R.FAPGGESYASGSEDGTIR.I
								201	26.00	16.7	651.8141	1301.6212	2	-5.79	13.88	188 - 200	12668		K.GPVTSAEVSQDGR.F
								2594	47.32	17.1	811.0546	2430.1598	3	-7.33	3.60	150 - 171	8512	Carbamidomethyl: 15	R.TVAWLHNDQTILSSCTDTGGVR.L
122_3 – fraction 3					205.8	4	15.9	889	27.86	37.3	563.2908	1124.5714	2	-3.91	13.12	201 - 211	40628		R.FITTADGSSVK.F
								482	23.73	66.5	651.8133	1301.6212	2	-7.07	6.02	188 - 200	25456		K.GPVTSAEVSQDGR.F
								1519	33.40	62.1	900.8999	1799.7962	2	-6.06	14.56	278 - 295	25020		R.FAPGGESYASGSEDGTIR.I
								1079	29.54	39.9	679.8649	1357.7242	2	-6.62	13.39	128 - 139	21284		R.VYDLNKPDVAPK.E
123_2 – fraction 3					120.0	4	15.3	769	27.74	49.4	563.2919	1124.5714	2	-1.96	17.33	201 - 211	30576		R.FITTADGSSVK.F
								950	29.28	25.1	679.8683	1357.7242	2	-1.60	12.11	128 - 139	19632		R.VYDLNKPDVAPK.E
								2732	45.48	20.2	811.8736	1621.7341	2	-0.86	20.23	62 - 75	11708	Carbamidomethyl: 6, 7	K.GAVWSCCLDTNALR.A
								2327	41.83	25.3	824.3755	1646.7325	2	2.36	11.64	47 - 61	4624		R.NGETGDWIGTFEGHK.G
123_3 – fraction 3					123.9	3	12.4	775	28.47	26.0	563.2902	1124.5714	2	-4.89	11.95	201 - 211	26996		R.FITTADGSSVK.F
								1389	34.10	40.8	900.8984	1799.7962	2	-7.73	7.15	278 - 295	18404		R.FAPGGESYASGSEDGTIR.I
								287	23.95	57.1	651.8145	1301.6212	2	-5.16	8.84	188 - 200	13208		K.GPVTSAEVSQDGR.F
122_1 – fraction 2	M0VNR2	Uncharacterized protein	12.6	6.8	90.4	3	23.7	3202	49.33	31.4	703.8799	1405.7453	2	0.01	9.82	82 - 94	28552		R.FLDVDTGIIATNK.Q
	BLAST	Protein	Organism	Accession	Total Score	E value	Ident [%]	1190	31.34	35.2	699.3673	698.3599	1	0.21	13.68	112 - 118	21848		K.SQAPSPL.-
		3'(2'),5'-bisphosphate nucleosidase	Aegilops tauschii	EMT01634.1	243	3e-78	99	1174	31.07	23.8	432.7346	863.4501	2	5.33	11.41	33 - 40	12332		R.GDGAIYLR.F
122_2 – fraction 2					135.5	4	31.4	1092	33.09	50.5	468.7838	935.5553	2	-2.33	12.39	12 - 20	98672		K.LGVQAPPVR.I
								1012	32.32	25.6	432.7317	863.4501	2	-1.40	23.18	33 - 40	53996		R.GDGAIYLR.F
								3092	50.32	33.3	703.8751	1405.7453	2	-6.88	9.60	82 - 94	33988		R.FLDVDTGIIATNK.Q
								1034	32.40	26.2	699.3657	698.3599	1	-2.09	6.15	112 - 118	20660		K.SQAPSPL.-
122_3 – fraction 2					141.5	3	25.4	1264	30.67	38.0	468.7829	935.5553	2	-4.18	20.09	12 - 20	65424		K.LGVQAPPVR.I
								1188	29.98	27.0	432.7318	863.4501	2	-1.35	52.40	33 - 40	49760		R.GDGAIYLR.F
								3266	48.18	76.6	703.8765	1405.7453	2	-4.86	10.95	82 - 94	40300		R.FLDVDTGIIATNK.Q
123_1 – fraction 2					130.5	3	25.4	284	30.87	43.7	468.7810	935.5553	2	-8.34	26.11	12 - 20	12480		K.LGVQAPPVR.I
								1523	48.68	65.0	703.8738	1405.7453	2	-8.76	8.03	82 - 94	8568		R.FLDVDTGIIATNK.Q
								1187	43.20	21.7	465.2743	928.5416	2	-8.05	17.61	95 - 102	8520		K.QLMPSLLK.S
123_3 – fraction 2					158.9	4	31.4	984	30.25	39.6	432.7299	863.4501	2	-5.65	92.84	33 - 40	58236		R.GDGAIYLR.F
								2995	48.57	50.5	703.8770	1405.7453	2	-4.20	9.48	82 - 94	56608		R.FLDVDTGIIATNK.Q
								992	30.43	29.2	699.3656	698.3599	1	-2.23	6.86	112 - 118	34196		K.SQAPSPL.-
								1098	31.14	39.7	468.7830	935.5553	2	-3.97	8.67	12 - 20	33604		K.LGVQAPPVR.I
122_1 – fraction 2	M0UHX1	Uncharacterized protein	42.5	5.5	506.2	13	41.8	2271	40.92	27.3	557.7823	1113.5455	2	4.06	9.32	279 - 288	98768		K.FGTLFSGETR.K
								2742	45.16	29.5	457.2797	912.5393	2	6.10	92.31	123 - 131	69808		K.GIIDGLVAR.G
								2541	43.35	54.5	641.3447	1280.6725	2	1.78	36.88	95 - 106	61216		R.LSIVSFSNSATR.H
								1851	37.17	52.4	660.8618	1319.7085	2	0.42	21.18	19 - 30	53952		K.GLVTINQPTYSK.D
								912	28.82	15.7	577.2999	1728.8795	3	-1.03	26.60	309 - 324	34684		K.LAEAQHSYTVQGGLQK.Q
								900	28.91	24.0	698.3410	1394.6678	2	-0.25	6.98	335 - 348	27828		R.TPNPPTDPDAVSGK.A
								1920	37.70	72.5	640.3434	1278.6721	2	0.20	7.88	325 - 334	19828		K.QTPQDFFIKR.T
								2661	44.35	40.1	947.4407	1892.8687	2	-0.94	11.91	157 - 174	16132		R.TPNVFLMSDGQQSAGDAR.Q
								3926	56.47	70.4	614.3575	1226.6983	2	1.68	16.57	138 - 150	15832		K.AGLDTALAVIAGR.V
								1149	30.79	20.9	430.7394	859.4586	2	6.59	206.22	351 - 358	14704		R.AVLAEMAR.R
								1797	37.06	23.6	641.8242	1281.6313	2	1.92	24.74	191 - 202	14048		K.DADHALLSDVAR.K
								3634	53.56	19.9	822.4040	1642.7991	2	-3.45	11.19	175 - 190	11328		R.QADPGSVAVYTFGFGK.D
								3453	51.91	55.4	965.4746	1928.9327	2	1.04	10.53	384 - 401	8752		K.LSDAQNALEDVVLNDGEK.L
122_2 – fraction 2					746.3	16	46.5	1731	38.43	53.6	660.8589	1319.7085	2	-4.06	9.49	19 - 30	109652		K.GLVTINQPTYSK.D
								791	30.27	61.7	577.2969	1728.8795	3	-6.14	12.64	309 - 324	109296		K.LAEAQHSYTVQGGLQK.Q
								2162	42.12	45.9	557.7785	1113.5455	2	-2.80	7.69	279 - 288	99812		K.FGTLFSGETR.K
								2440	44.46	49.0	641.3391	1280.6725	2	-6.95	24.06	95 - 106	92036		R.LSIVSFSNSATR.H
								2650	46.39	32.7	457.2764	912.5393	2	-1.20	14.92	123 - 131	90084		K.GIIDGLVAR.G
								3869	57.37	76.9	614.3533	1226.6983	2	-5.09	7.46	138 - 150	79916		K.AGLDTALAVIAGR.V
								2153	42.04	24.0	523.2963	1044.5815	2	-3.42	8.06	269 - 278	76136		K.DNATGLITIK.F
								1795	38.95	31.8	427.2296	1278.6721	3	-3.93	24.29	325 - 334	46484		K.QTPQDFFIKR.T
								994	32.15	46.2	430.7350	859.4586	2	-3.54	8.87	351 - 358	46100		R.AVLAEMAR.R
								1714	38.26	41.6	428.2165	1281.6313	3	-2.82	37.22	191 - 202	40808		K.DADHALLSDVAR.K
								1892	39.72	44.8	443.2769	884.5444	2	-5.76	6.73	290 - 297	35024		K.VAVNLTLR.D
								3553	54.47	68.4	822.4045	1642.7991	2	-2.87	21.88	175 - 190	33780		R.QADPGSVAVYTFGFGK.D
								761	30.18	27.8	698.3383	1394.6678	2	-4.11	9.49	335 - 348	29732		R.TPNPPTDPDAVSGK.A
								1195	33.77	49.1	507.3256	1012.6393	2	-2.73	11.50	289 - 297	18916		R.KVAVNLTLR.D
								2566	45.51	52.9	947.4378	1892.8687	2	-4.08	4.39	157 - 174	17804		R.TPNVFLMSDGQQSAGDAR.Q
								3385	52.93	40.0	643.9805	1928.9327	3	-6.72	8.72	384 - 401	10708		K.LSDAQNALEDVVLNDGEK.L
122_3 – fraction 2					679.2	14	38.6	2753	42.38	61.8	641.3415	1280.6725	2	-3.07	13.79	95 - 106	165200		R.LSIVSFSNSATR.H
								2967	44.21	31.0	457.2762	912.5393	2	-1.51	40.62	123 - 131	143412		K.GIIDGLVAR.G
								2458	39.96	53.1	557.7786	1113.5455	2	-2.46	4.29	279 - 288	124020		K.FGTLFSGETR.K
								2447	39.87	15.4	523.2962	1044.5815	2	-3.61	16.04	269 - 278	102728		K.DNATGLITIK.F
								4243	55.42	60.3	614.3531	1226.6983	2	-5.44	8.87	138 - 150	94492		K.AGLDTALAVIAGR.V
								3915	52.42	84.6	822.4028	1642.7991	2	-4.88	10.95	175 - 190	66852		R.QADPGSVAVYTFGFGK.D
								2186	37.62	35.4	443.2778	884.5444	2	-3.66	43.22	290 - 297	57596		K.VAVNLTLR.D
								1244	30.00	46.3	430.7375	859.4586	2	2.13	17.53	351 - 358	55008		R.AVLAEMAR.R
								1471	31.78	22.2	507.3254	1012.6393	2	-3.04	16.73	289 - 297	44620		R.KVAVNLTLR.D
								2084	36.80	59.4	427.2299	1278.6721	3	-3.30	71.51	325 - 334	40648		K.QTPQDFFIKR.T
								1993	35.97	35.7	428.2175	1281.6313	3	-0.51	66.69	191 - 202	38920		K.DADHALLSDVAR.K
								2139	37.31	59.1	955.4355	1908.8636	2	-3.78	8.75	157 - 174	30092	Oxidation: 7	R.TPNVFLMSDGQQSAGDAR.Q
								1017	28.02	68.3	865.4410	1728.8795	2	-6.96	11.92	309 - 324	26084		K.LAEAQHSYTVQGGLQK.Q
								533	24.05	46.8	669.2843	1336.5605	2	-4.84	37.03	2 - 13	20588	Oxidation: 7	M.AFNDDEMPPASK.V
123_1 – fraction 2					186.3	6	14.4	931	39.77	38.2	557.7767	1113.5455	2	-5.94	14.36	279 - 288	6480		K.FGTLFSGETR.K
								1099	42.75	33.2	562.2877	1122.5710	2	-8.94	5.97	325 - 333	5788		K.QTPQDFFIK.R
								734	36.18	49.7	660.8582	1319.7085	2	-5.09	13.94	19 - 30	5468		K.GLVTINQPTYSK.D
								1193	44.34	31.0	457.2738	912.5393	2	-6.78	190.90	123 - 131	5156		K.GIIDGLVAR.G
								951	40.01	16.9	523.2934	1044.5815	2	-8.86	44.44	269 - 278	4828		K.DNATGLITIK.F
								268	29.71	17.4	430.7359	859.4586	2	-1.56	180.00	351 - 358	3472		R.AVLAEMAR.R
123_2 – fraction 2					242.9	6	17.9	1805	35.69	38.2	660.8622	1319.7085	2	0.96	34.07	19 - 30	45308		K.GLVTINQPTYSK.D
								3943	55.21	67.6	614.3553	1226.6983	2	-1.76	14.84	138 - 150	39996		K.AGLDTALAVIAGR.V
								1795	35.60	33.3	641.8226	1281.6313	2	-0.50	9.29	191 - 202	30388		K.DADHALLSDVAR.K
								2726	43.85	38.1	457.2766	912.5393	2	-0.74	11.89	123 - 131	23344		K.GIIDGLVAR.G
								2473	42.12	41.6	641.3436	1280.6725	2	0.13	5.68	95 - 106	23304		R.LSIVSFSNSATR.H
								876	27.33	24.1	698.3406	1394.6678	2	-0.86	3.50	335 - 348	11252		R.TPNPPTDPDAVSGK.A
123_3 – fraction 2					260.6	10	30.6	726	28.36	18.3	698.3368	1394.6678	2	-6.28	10.75	335 - 348	26956		R.TPNPPTDPDAVSGK.A
								1625	36.45	28.2	660.8581	1319.7085	2	-5.14	25.22	19 - 30	26504		K.GLVTINQPTYSK.D
								746	28.45	32.5	577.2972	1728.8795	3	-5.55	13.52	309 - 324	23684		K.LAEAQHSYTVQGGLQK.Q
								1615	36.36	15.6	641.8200	1281.6313	2	-4.55	8.26	191 - 202	14156		K.DADHALLSDVAR.K
								2300	42.65	31.1	641.3406	1280.6725	2	-4.50	10.06	95 - 106	13732		R.LSIVSFSNSATR.H
								1706	37.16	18.5	427.2274	1278.6721	3	-9.22	26.52	325 - 334	8068		K.QTPQDFFIKR.T
								1753	37.52	40.3	955.4357	1908.8636	2	-3.54	19.95	157 - 174	7828	Oxidation: 7	R.TPNVFLMSDGQQSAGDAR.Q
								2408	43.64	24.7	947.4353	1892.8687	2	-6.62	12.02	157 - 174	6656		R.TPNVFLMSDGQQSAGDAR.Q
								3478	55.77	27.7	614.3503	1226.6983	2	-9.93	23.53	138 - 150	5260		K.AGLDTALAVIAGR.V
								3394	52.52	23.6	822.4032	1642.7991	2	-4.44	14.41	175 - 190	4320		R.QADPGSVAVYTFGFGK.D
132_2 – fraction 1	F2E093	Predicted protein	80.1	4.5	132.8	4	7.0	848	26.17	40.6	551.8073	1101.6030	2	-2.65	26.22	17 - 25	34176		K.VTELKDELR.K
	BLAST	Protein	Organism	Accession	Total Score	E value	Ident [%]	1077	28.12	55.9	566.6418	1696.9108	3	-4.20	10.15	465 - 479	27616		K.LQAQETVANTEPIKR.Q
		Apoptotic chromatin condensation inducer in the nucleus	Aegilops tauschii	EMT01299.1	1165	0.0	92	861	26.34	17.7	472.2809	942.5498	2	-2.82	206.83	33 - 40	26352		K.GLKEELVR.R
								779	25.58	18.8	707.9941	2120.9611	3	-0.25	7.39	73 - 92	23072		K.DVGANEPADQAPEEHTVSQK.T
132_3 – fraction 1					94.2	4	7.8	744	28.88	18.1	566.6406	1696.9108	3	-6.44	9.03	465 - 479	11540		K.LQAQETVANTEPIKR.Q
								467	26.21	17.3	707.9912	2120.9611	3	-4.40	5.29	73 - 92	9944		K.DVGANEPADQAPEEHTVSQK.T
								547	26.94	38.2	551.8058	1101.6030	2	-5.35	15.28	17 - 25	6408		K.VTELKDELR.K
								3249	49.55	20.6	827.9180	1653.8250	2	-2.10	4.03	719 - 732	6116		R.IYYLPLSDEEVSAR.L
133_2 – fraction 1					72.8	4	7.6	529	28.84	22.5	498.9559	1493.8566	3	-7.07	11.42	532 - 545	23616		R.IVPPSQKPATTSLR.I
								554	29.01	18.0	472.2794	942.5498	2	-6.00	11.68	33 - 40	12336		K.GLKEELVR.R
								2943	51.61	15.9	827.9177	1653.8250	2	-2.55	12.25	719 - 732	10264		R.IYYLPLSDEEVSAR.L
								452	28.03	16.4	707.9914	2120.9611	3	-4.12	9.98	73 - 92	7264		K.DVGANEPADQAPEEHTVSQK.T
133_3 – fraction 1					391.3	11	21.1	854	26.30	60.0	551.8069	1101.6030	2	-3.43	16.76	17 - 25	65556		K.VTELKDELR.K
								862	26.39	35.8	498.9576	1493.8566	3	-3.81	15.87	532 - 545	51892		R.IVPPSQKPATTSLR.I
								877	26.47	38.1	472.2812	942.5498	2	-2.04	48.66	33 - 40	41320		K.GLKEELVR.R
								762	25.50	52.8	707.9906	2120.9611	3	-5.20	5.15	73 - 92	38360		K.DVGANEPADQAPEEHTVSQK.T
								3438	49.23	34.5	827.9136	1653.8250	2	-7.41	8.46	719 - 732	34340		R.IYYLPLSDEEVSAR.L
								1084	28.33	48.3	566.6388	1696.9108	3	-9.60	18.02	465 - 479	22428		K.LQAQETVANTEPIKR.Q
								1026	27.72	17.4	601.2804	1200.5523	2	-5.14	53.40	483 - 493	12460		R.WAADSGNVPER.Q
								2494	40.67	35.4	820.6230	3278.4885	4	-7.86	14.65	260 - 288	12112	Oxidation: 19	K.NDLGDNTSIDNEVYSSELMNEDHKPIVSK.S
								2832	43.69	20.5	816.6291	3262.4936	4	-1.97	17.32	260 - 288	11644		K.NDLGDNTSIDNEVYSSELMNEDHKPIVSK.S
								299	21.27	31.1	759.3825	1516.7621	2	-7.60	12.55	449 - 462	11084		K.EVIAEEKPSASTEK.R
								1798	34.48	17.4	786.0356	2355.1026	3	-7.46	26.81	646 - 667	10704	Carbamidomethyl: 15	R.EAPFQQGQANQSVPCQAAATPR.E
132_2 – fraction 2	M0WMM0	Uncharacterized protein	40.1	6.5	387.9	9	25.3	2980	44.27	63.2	559.2923	1674.8577	3	-1.55	7.33	313 - 327	568096		K.SVSINEFLKPAEGER.F
	BLAST	Protein	Organism	Accession	Total Score	E value	Ident [%]	3178	46.01	61.3	886.0520	2655.1382	3	-1.48	9.06	224 - 246	125096		K.DGAAVVEEEKEEDNEMTLDEFEK.V
		Plasminogen activator inhibitor 1 RNA-binding protein	Oryza brachyantha	XP 006655517.1	282	3e-89	76	371	22.08	34.2	544.9151	1631.7288	3	-3.32	19.35	144 - 157	103316		R.DGEFGDDSERPPRR.N
								2740	42.17	39.7	891.3849	2671.1331	3	-0.13	11.16	224 - 246	62340	Oxidation: 16	K.DGAAVVEEEKEEDNEMTLDEFEK.V
								582	23.84	56.8	553.9639	1658.8740	3	-2.51	11.35	54 - 69	56204		K.LPTKPPPPGQAANESR.G
								2260	38.03	51.9	451.7436	1802.9527	4	-4.17	36.80	312 - 327	48148		K.KSVSINEFLKPAEGER.F
								773	25.40	27.6	478.2147	1908.8351	4	-2.77	11.70	140 - 156	47796		R.GGYRDGEFGDDSERPPR.R
								788	25.56	26.1	492.8817	1475.6277	3	-2.93	16.66	144 - 156	20600		R.DGEFGDDSERPPR.R
								3400	47.91	27.0	818.0465	2451.1190	3	-0.55	6.97	179 - 200	19132		R.GNWGASDEFVAQETEALKQDEK.A
132_3 – fraction 2					289.4	7	19.2	428	24.31	58.6	553.9627	1658.8740	3	-4.70	9.72	54 - 69	191392		K.LPTKPPPPGQAANESR.G
								2477	42.41	40.4	891.3825	2671.1331	3	-2.72	7.23	224 - 246	55564	Oxidation: 16	K.DGAAVVEEEKEEDNEMTLDEFEK.V
								2688	44.49	58.9	838.4316	1674.8577	2	-5.40	7.60	313 - 327	31472		K.SVSINEFLKPAEGER.F
								2007	38.35	31.6	451.7429	1802.9527	4	-5.61	18.20	312 - 327	20448		K.KSVSINEFLKPAEGER.F
								592	25.66	24.0	478.2137	1908.8351	4	-4.90	11.11	140 - 156	18664		R.GGYRDGEFGDDSERPPR.R
								599	25.66	32.9	492.8822	1475.6277	3	-1.90	14.40	144 - 156	16448		R.DGEFGDDSERPPR.R
								2874	46.16	43.1	886.0490	2655.1382	3	-4.91	5.62	224 - 246	6780		K.DGAAVVEEEKEEDNEMTLDEFEK.V
133_1 – fraction 2					108.7	3	10.4	2786	45.42	52.4	559.2949	1674.8577	3	3.01	6.57	313 - 327	145604		K.SVSINEFLKPAEGER.F
								2089	39.08	29.0	601.9908	1802.9527	3	-1.16	19.14	312 - 327	18212		K.KSVSINEFLKPAEGER.F
								2574	43.45	27.3	891.3837	2671.1331	3	-1.37	12.13	224 - 246	11356	Oxidation: 16	K.DGAAVVEEEKEEDNEMTLDEFEK.V
133_2 – fraction 2					259.1	6	20.5	378	26.36	52.5	553.9619	1658.8740	3	-6.20	5.61	54 - 69	171504		K.LPTKPPPPGQAANESR.G
								2585	46.26	47.5	838.4318	1674.8577	2	-5.16	13.22	313 - 327	88596		K.SVSINEFLKPAEGER.F
								1917	40.11	46.6	601.9860	1802.9527	3	-9.20	13.57	312 - 327	38984		K.KSVSINEFLKPAEGER.F
								2924	49.71	39.3	818.0421	2451.1190	3	-5.93	6.89	179 - 200	21140		R.GNWGASDEFVAQETEALKQDEK.A
								2787	48.00	45.2	886.0480	2655.1382	3	-5.98	12.49	224 - 246	12816		K.DGAAVVEEEKEEDNEMTLDEFEK.V
								2380	44.17	28.0	891.3806	2671.1331	3	-4.93	12.37	224 - 246	3504	Oxidation: 16	K.DGAAVVEEEKEEDNEMTLDEFEK.V
132_2 – fraction 2	M0VF30	Uncharacterized protein	29.7	4.8	214.3	3	20.5	621	24.11	74.5	660.7697	1319.5266	2	-1.30	5.79	101 - 112	89408		R.SEEDTYGSGYGR.K
	BLAST	Protein	Organism	Accession	Total Score	E value	Ident [%]	1326	30.02	64.8	778.1012	3108.3809	4	-1.68	7.16	175 - 204	11216		R.KPQVEESYGSGYGSRPQGGEEYGSAGYGGR.K
		Pro-resilin precursor	Zea mays	ACG32088.1	306	1e-99	60	349	21.63	75.0	547.5915	1639.7590	3	-3.85	10.86	113 - 127	6420		R.KPQQEEAAYGSGYGR.K
132_3 – fraction 2					145.4	3	29.5	1119	30.41	55.5	778.0978	3108.3809	4	-6.01	7.07	175 - 204	104416		R.KPQVEESYGSGYGSRPQGGEEYGSAGYGGR.K
								438	24.31	68.4	660.7687	1319.5266	2	-2.83	9.85	101 - 112	65392		R.SEEDTYGSGYGR.K
								1245	31.56	21.4	821.7648	4103.8158	5	-6.89	8.44	221 - 260	14376		R.KVQEEDGGAYGSGGYQKPKPYGEETQGSYGGGYGGGNYGR.K
133_1 – fraction 2					167.3	3	20.5	1192	31.11	40.6	778.0995	3108.3809	4	-3.86	10.51	175 - 204	35416		R.KPQVEESYGSGYGSRPQGGEEYGSAGYGGR.K
								541	25.25	59.1	660.7717	1319.5266	2	1.74	8.36	101 - 112	31996		R.SEEDTYGSGYGR.K
								272	22.79	67.7	547.5931	1639.7590	3	-0.92	12.72	113 - 127	30108		R.KPQQEEAAYGSGYGR.K
133_2 – fraction 2					165.6	5	51.8	398	26.45	37.3	660.7671	1319.5266	2	-5.31	5.79	101 - 112	54224		R.SEEDTYGSGYGR.K
								144	24.11	20.2	547.5889	1639.7590	3	-8.65	5.86	113 - 127	52828		R.KPQQEEAAYGSGYGR.K
								1058	32.45	45.1	778.0999	3108.3809	4	-3.41	12.27	175 - 204	30260		R.KPQVEESYGSGYGSRPQGGEEYGSAGYGGR.K
								1803	39.13	30.3	978.2275	4886.1241	5	-4.73	5.63	128 - 174	10156		R.KPQAEESYGSGYGNTTQQEEGYGSGYGSKPQVEQTYGGSGYGAGYGR.K
								1173	33.44	32.7	821.7664	4103.8158	5	-4.90	6.31	221 - 260	8428		R.KVQEEDGGAYGSGGYQKPKPYGEETQGSYGGGYGGGNYGR.K
132_2 – fraction 2	M0VFS7	Uncharacterized protein	8.0	5.1	154.6	4	60.8	1794	36.86	39.8	636.8727	1271.7337	2	-2.26	9.41	25 - 35	250072		K.SIEEAKEIILK.D
	BLAST	Protein	Organism	Accession	Total Score	E value	Ident [%]	3924	53.93	22.7	684.8787	1367.7449	2	-1.47	4.87	62 - 74	148112		R.IFVDTVASIPHIG.-
		CI2C	Hordeum vulgare	AAM22830.1	149	7e-46	100	4544	64.04	57.4	1129.5698	2257.1300	2	-2.25	13.71	36 - 56	16752	Oxidation: 2	K.DMPEADIVVLPAGSPVTLDFR.T
								4777	66.75	34.8	1121.5702	2241.1351	2	-4.14	6.85	36 - 56	5420		K.DMPEADIVVLPAGSPVTLDFR.T
132_3 – fraction 2					325.6	7	74.3	1894	36.66	23.2	501.7660	1001.5182	2	-0.69	8.00	16 - 24	370176		K.TSWPEVVGK.S
								1093	29.65	17.8	565.8124	1129.6132	2	-2.57	8.46	15 - 24	118956		K.KTSWPEVVGK.S
								4897	63.88	74.5	1129.5694	2257.1300	2	-2.56	6.70	36 - 56	46432	Oxidation: 2	K.DMPEADIVVLPAGSPVTLDFR.T
								5127	66.49	42.0	1121.5723	2241.1351	2	-2.30	4.77	36 - 56	26856		K.DMPEADIVVLPAGSPVTLDFR.T
								1919	36.58	61.9	636.8723	1271.7337	2	-2.81	5.37	25 - 35	12304		K.SIEEAKEIILK.D
								3846	53.68	82.4	684.8794	1367.7449	2	-0.42	6.31	62 - 74	6452		R.IFVDTVASIPHIG.-
								4645	61.21	23.9	952.1742	2853.5198	3	-6.62	9.17	31 - 56	4300	Oxidation: 7	K.EIILKDMPEADIVVLPAGSPVTLDFR.T
133_1 – fraction 2					103.2	4	52.7	3326	54.78	41.8	684.8802	1367.7449	2	0.63	15.58	62 - 74	98032		R.IFVDTVASIPHIG.-
								486	26.12	15.7	615.4089	614.4003	1	2.18	6.28	31 - 35	10320		K.EIILK.D
								4121	64.65	21.8	1129.5693	2257.1300	2	-2.69	12.47	36 - 56	8672	Oxidation: 2	K.DMPEADIVVLPAGSPVTLDFR.T
								4348	67.34	23.9	1121.5696	2241.1351	2	-4.65	8.36	36 - 56	7476		K.DMPEADIVVLPAGSPVTLDFR.T
133_2 – fraction 2					201.7	5	74.3	1648	38.81	53.0	636.8710	1271.7337	2	-4.82	9.97	25 - 35	100268		K.SIEEAKEIILK.D
								889	32.05	18.5	565.8112	1129.6132	2	-4.71	21.35	15 - 24	37928		K.KTSWPEVVGK.S
								1701	38.98	22.3	501.7640	1001.5182	2	-4.67	9.22	16 - 24	26028		K.TSWPEVVGK.S
								3570	55.87	73.4	684.8764	1367.7449	2	-4.89	10.23	62 - 74	24924		R.IFVDTVASIPHIG.-
								3955	65.68	34.5	1129.5707	2257.1300	2	-1.44	21.45	36 - 56	4732	Oxidation: 2	K.DMPEADIVVLPAGSPVTLDFR.T
132_2 – fraction 2	M0ZDL8	Uncharacterized protein	27.5	5.7	310.1	6	31.2	3185	46.57	88.1	755.9081	1509.8039	2	-1.49	4.95	247 - 260	125748		K.GIVAGEEELIPVER.E
	BLAST	Protein	Organism	Accession	Total Score	E value	Ident [%]	501	23.15	58.1	583.2816	1746.8272	3	-2.43	12.52	23 - 39	85028		R.AADKAEEPSLDTSSQAK.G
		Late embryogenesis abundant protein	Hordeum vulgare	BAK08004.1	503	9e-173	96	1143	28.50	56.1	684.8521	1367.6933	2	-2.67	7.91	89 - 101	34992		K.ASDTAAYIKDSVK.G
								578	23.81	34.1	702.8559	1403.7005	2	-2.29	5.86	160 - 174	24760		K.DSVTGAAGGAVDKTR.D
								2403	40.30	48.6	690.0101	2067.0120	3	-1.76	11.64	151 - 172	22316		K.ASDTAAYIKDSVTGAAGGAVDK.T
								1613	32.67	25.1	877.8886	1753.7611	2	0.88	14.45	62 - 79	9328		R.DATGQTGDMTGSMAGQVK.D
132_3 – fraction 2					244.6	5	21.4	3066	46.74	73.1	755.9081	1509.8039	2	-1.42	8.71	247 - 260	35708		K.GIVAGEEELIPVER.E
								934	29.43	49.2	684.8496	1367.6933	2	-6.33	13.49	89 - 101	31172		K.ASDTAAYIKDSVK.G
								415	24.80	42.1	574.2781	1146.5517	2	-8.72	12.87	160 - 172	15332		K.DSVTGAAGGAVDK.T
								409	24.72	30.1	702.8522	1403.7005	2	-7.60	10.81	160 - 174	12408		K.DSVTGAAGGAVDKTR.D
								235	23.60	50.1	583.2791	1746.8272	3	-6.75	13.39	23 - 39	10600		R.AADKAEEPSLDTSSQAK.G
133_1 – fraction 2					219.3	5	27.9	440	24.25	54.4	583.2824	1746.8272	3	-0.99	17.92	23 - 39	31424		R.AADKAEEPSLDTSSQAK.G
								2941	49.08	93.0	755.9087	1509.8039	2	-0.65	16.52	247 - 260	14968		K.GIVAGEEELIPVER.E
								1040	29.68	26.6	684.8560	1367.6933	2	3.07	7.90	89 - 101	9520		K.ASDTAAYIKDSVK.G
								1505	33.88	15.4	877.8900	1753.7611	2	2.42	10.49	62 - 79	6016		R.DATGQTGDMTGSMAGQVK.D
								533	25.07	29.9	702.8560	1403.7005	2	-2.09	12.98	160 - 174	5344		K.DSVTGAAGGAVDKTR.D
133_2 – fraction 2					256.8	6	24.6	2681	48.91	55.0	755.9060	1509.8039	2	-4.32	7.70	247 - 260	81980		K.GIVAGEEELIPVER.E
								745	30.74	38.0	684.8498	1367.6933	2	-5.97	11.59	89 - 101	31732		K.ASDTAAYIKDSVK.G
								280	26.46	45.2	574.2800	1146.5517	2	-5.38	9.43	160 - 172	29272		K.DSVTGAAGGAVDK.T
								193	25.40	65.8	583.2793	1746.8272	3	-6.44	7.22	23 - 39	28512		R.AADKAEEPSLDTSSQAK.G
								1978	42.11	27.4	690.0053	2067.0120	3	-8.63	9.13	151 - 172	21340		K.ASDTAAYIKDSVTGAAGGAVDK.T
								399	26.36	25.3	702.8550	1403.7005	2	-3.60	10.25	160 - 174	8160		K.DSVTGAAGGAVDKTR.D
133_3 – fraction 2					688.4	10	31.9	3132	46.48	73.6	755.9067	1509.8039	2	-3.32	15.34	247 - 260	251640		K.GIVAGEEELIPVER.E
								1107	28.59	64.7	684.8522	1367.6933	2	-2.52	15.35	89 - 101	130044		K.ASDTAAYIKDSVK.G
								576	23.83	57.1	574.2813	1146.5517	2	-3.09	16.94	160 - 172	82296		K.DSVTGAAGGAVDK.T
								452	22.76	58.9	874.4162	1746.8272	2	-5.39	9.67	23 - 39	72844		R.AADKAEEPSLDTSSQAK.G
								573	23.75	88.8	702.8544	1403.7005	2	-4.38	12.77	160 - 174	52188		K.DSVTGAAGGAVDKTR.D
								2392	39.88	82.7	690.0058	2067.0120	3	-7.89	12.17	151 - 172	41832		K.ASDTAAYIKDSVTGAAGGAVDK.T
								1553	32.45	67.2	877.8830	1753.7611	2	-5.55	9.43	62 - 79	27536		R.DATGQTGDMTGSMAGQVK.D
								844	26.12	92.8	885.8818	1769.7560	2	-3.99	15.91	62 - 79	21140	Oxidation: 9	R.DATGQTGDMTGSMAGQVK.D
								383	21.96	26.5	666.6349	1996.8942	3	-5.67	14.16	60 - 79	4904	Oxidation: 11	R.ARDATGQTGDMTGSMAGQVK.D
								324	21.44	23.8	666.6368	1996.8942	3	-2.80	14.31	60 - 79	3980	Oxidation: 15	R.ARDATGQTGDMTGSMAGQVK.D
132_1 – fraction 3	M0Z6A4	Uncharacterized protein	17.7	7.8	134.5	3	16.2	411	35.88	57.7	883.3983	1764.7948	2	-7.21	8.45	145 - 162	7256		K.DAVANTLGMGGDNTNTSK.D
	BLAST	Protein	Organism	Accession	Total Score	E value	Ident [%]	106	29.27	55.2	891.3969	1780.7898	2	-5.88	10.01	145 - 162	7252	Oxidation: 9	K.DAVANTLGMGGDNTNTSK.D
		ABA inducible protein	Triticum aestivum	BAC80266.1	291	8e-99	91	330	32.60	21.6	541.2572	1080.5088	2	-8.23	10.04	68 - 77	5576		K.DQTGSFLGEK.T
132_2 – fraction 3					495.5	6	35.3	4135	55.82	76.0	715.0489	2142.1281	3	-1.45	9.80	123 - 144	183128		K.DKTGSALQQAGETVVNAVVGAK.D
								1152	29.57	87.3	791.3910	1580.7682	2	-0.52	7.86	68 - 82	98892		K.DQTGSFLGEKTEAAK.H
								1485	32.35	87.0	790.3669	2368.0812	3	-0.95	7.47	145 - 168	81932		K.DAVANTLGMGGDNTNTSKDTTTGK.I
								1848	35.47	89.6	883.4038	1764.7948	2	-0.98	7.69	145 - 162	72340		K.DAVANTLGMGGDNTNTSK.D
								1058	28.73	53.9	891.4016	1780.7898	2	-0.61	12.92	145 - 162	49536	Oxidation: 9	K.DAVANTLGMGGDNTNTSK.D
								4258	56.90	101.7	950.5097	1899.0062	2	-0.65	6.98	125 - 144	6288		K.TGSALQQAGETVVNAVVGAK.D
132_3 – fraction 3					542.5	9	38.2	709	27.26	55.3	795.6947	2384.0762	3	-5.86	7.59	145 - 168	148964	Oxidation: 9	K.DAVANTLGMGGDNTNTSKDTTTGK.I
								1392	32.04	43.8	541.2611	1080.5088	2	-1.10	37.73	68 - 77	119576		K.DQTGSFLGEK.T
								974	29.76	91.8	791.3885	1580.7682	2	-3.63	9.06	68 - 82	86224		K.DQTGSFLGEKTEAAK.H
								1274	32.38	74.0	790.3640	2368.0812	3	-4.73	11.15	145 - 168	54804		K.DAVANTLGMGGDNTNTSKDTTTGK.I
								569	25.99	38.8	523.2550	1566.7526	3	-6.06	21.19	63 - 77	53736		R.AAESKDQTGSFLGEK.T
								1598	35.38	40.7	883.4000	1764.7948	2	-5.33	9.08	145 - 162	48264		K.DAVANTLGMGGDNTNTSK.D
								4046	55.66	27.1	715.0468	2142.1281	3	-4.38	10.30	123 - 144	32024		K.DKTGSALQQAGETVVNAVVGAK.D
								4173	56.85	80.7	950.5071	1899.0062	2	-3.42	10.44	125 - 144	28036		K.TGSALQQAGETVVNAVVGAK.D
								982	28.45	90.2	891.3994	1780.7898	2	-3.14	10.43	145 - 162	23960	Oxidation: 9	K.DAVANTLGMGGDNTNTSK.D
133_2 – fraction 3					388.3	8	35.3	1185	34.41	41.0	541.2603	1080.5088	2	-2.50	8.79	68 - 77	141796		K.DQTGSFLGEK.T
								3663	57.47	32.3	715.0458	2142.1281	3	-5.77	5.16	123 - 144	68736		K.DKTGSALQQAGETVVNAVVGAK.D
								3774	58.65	95.6	634.0048	1899.0062	3	-7.19	8.22	125 - 144	30360		K.TGSALQQAGETVVNAVVGAK.D
								1529	37.53	49.1	883.4017	1764.7948	2	-3.40	6.73	145 - 162	26908		K.DAVANTLGMGGDNTNTSK.D
								808	31.02	50.8	891.3981	1780.7898	2	-4.56	9.63	145 - 162	25308	Oxidation: 9	K.DAVANTLGMGGDNTNTSK.D
								893	31.73	54.7	791.3894	1580.7682	2	-2.53	9.03	68 - 82	19244		K.DQTGSFLGEKTEAAK.H
								1188	34.41	27.1	790.3633	2368.0812	3	-5.51	6.72	145 - 168	17588		K.DAVANTLGMGGDNTNTSKDTTTGK.I
								636	29.50	37.6	795.6965	2384.0762	3	-3.52	7.34	145 - 168	13792	Oxidation: 9	K.DAVANTLGMGGDNTNTSKDTTTGK.I
133_3 – fraction 3					368.5	6	22.5	1386	32.12	56.0	541.2598	1080.5088	2	-3.46	12.93	68 - 77	290868		K.DQTGSFLGEK.T
								1719	35.11	89.7	883.4016	1764.7948	2	-3.47	10.28	145 - 162	134464		K.DAVANTLGMGGDNTNTSK.D
								971	28.46	71.8	891.3965	1780.7898	2	-6.40	9.44	145 - 162	127376	Oxidation: 9	K.DAVANTLGMGGDNTNTSK.D
								806	26.94	58.4	795.6948	2384.0762	3	-5.64	9.87	145 - 168	91532	Oxidation: 9	K.DAVANTLGMGGDNTNTSKDTTTGK.I
								1381	32.03	57.0	790.3620	2368.0812	3	-7.18	9.36	145 - 168	72776		K.DAVANTLGMGGDNTNTSKDTTTGK.I
								1094	29.52	35.7	791.3879	1580.7682	2	-4.43	11.36	68 - 82	53304		K.DQTGSFLGEKTEAAK.H
132_2 – fraction 1	M0YI82	Uncharacterized protein	18.9	9.2	197.9	5	24.2	3905	52.46	39.2	482.7389	963.4662	2	-3.00	11.65	29 - 36	104304		R.DLEDLFGR.Y
	BLAST	Protein	Organism	Accession	Total Score	E value	Ident [%]	3144	45.67	39.0	494.2322	1479.6783	3	-2.39	7.60	47 - 58	38880		K.HEFAFVEFSDPR.D
		Neurofilament heavy polypeptide	Triticum urartu	EMS67637.1	266	2e-85	98	2966	44.19	30.9	713.3234	2136.9501	3	-0.85	5.28	47 - 64	32880		K.HEFAFVEFSDPRDADEAR.Y
								2617	42.14	53.2	611.3128	1220.6149	2	-3.16	13.70	27 - 36	29052		R.TRDLEDLFGR.Y
								1816	34.10	35.7	746.8159	1491.6136	2	2.40	5.13	117 - 128	13260	Carbamidomethyl: 1, 4	R.CFNCGIDGHWAR.D
132_3 – fraction 1					179.9	5	24.2	3524	52.45	25.4	482.7387	963.4662	2	-3.41	5.69	29 - 36	85768		R.DLEDLFGR.Y
								2543	42.05	52.7	611.3137	1220.6149	2	-1.65	11.67	27 - 36	39628		R.TRDLEDLFGR.Y
								1318	32.16	31.4	472.2146	1413.6273	3	-3.70	8.86	65 - 76	28328		R.YNLDGRDFDGSR.M
								2669	44.31	27.0	713.3198	2136.9501	3	-5.87	8.66	47 - 64	25216		K.HEFAFVEFSDPRDADEAR.Y
								2930	45.48	43.4	494.2336	1479.6783	3	0.49	3.88	47 - 58	19448		K.HEFAFVEFSDPR.D
133_2 – fraction 1					93.9	3	19.4	3192	54.26	32.7	482.7374	963.4662	2	-6.08	8.09	29 - 36	12752		R.DLEDLFGR.Y
								2569	47.72	29.5	494.2298	1479.6783	3	-7.32	2.66	47 - 58	8288		K.HEFAFVEFSDPR.D
								1375	36.44	31.7	498.2078	1491.6136	3	-8.08	7.19	117 - 128	7128	Carbamidomethyl: 1, 4	R.CFNCGIDGHWAR.D
133_3 – fraction 1					128.0	4	20.6	2613	41.83	34.2	611.3128	1220.6149	2	-3.16	14.68	27 - 36	30188		R.TRDLEDLFGR.Y
								3009	45.30	40.6	740.8427	1479.6783	2	-5.04	10.23	47 - 58	18984		K.HEFAFVEFSDPR.D
								3733	51.88	22.4	482.7386	963.4662	2	-3.74	84.51	29 - 36	16720		R.DLEDLFGR.Y
								1734	33.95	30.7	498.2104	1491.6136	3	-2.82	10.24	117 - 128	14528	Carbamidomethyl: 1, 4	R.CFNCGIDGHWAR.D
132_2 – fraction 4	F2E325	Predicted protein	13.4	9.2	128.4	3	21.5	2897	46.84	17.5	673.3877	1344.7653	2	-3.34	7.76	25 - 37	42560		K.EIVASAPVVVFSK.S
	BLAST	Protein	Organism	Accession	Total Score	E value	Ident [%]	917	28.88	47.0	707.3420	1412.6718	2	-1.64	26.23	93 - 105	26932	Carbamidomethyl: 5	K.HIGGCDDTLALNK.G
		Glutaredoxin	Triticum aestivum	ACF40843.1	220	3e-72	95	2179	40.34	64.0	772.9544	1543.8974	2	-2.09	7.17	23 - 37	26700		K.AKEIVASAPVVVFSK.S
132_3 – fraction 4					311.9	8	76.2	3384	49.69	81.8	809.4537	1616.8985	2	-3.53	6.36	109 - 125	120660		K.LVALLTEAGAISGSTSK.A
								2825	44.68	25.8	556.3087	1110.6073	2	-4.13	12.47	49 - 58	83248		K.LFTQLGASFK.A
								2084	38.16	15.3	544.8076	1087.6026	2	-1.81	40.95	83 - 92	73384		R.TVPNVFINGK.H
								2335	40.28	69.8	772.9531	1543.8974	2	-3.75	19.38	23 - 37	41344		K.AKEIVASAPVVVFSK.S
								2362	40.54	16.8	644.2974	1286.5788	2	1.17	8.62	38 - 47	37140	Carbamidomethyl: 3, 6	K.SYCPFCVQVK.K
								3083	46.74	58.3	673.3872	1344.7653	2	-4.05	12.96	25 - 37	32096		K.EIVASAPVVVFSK.S
								1008	28.63	16.5	707.3409	1412.6718	2	-3.20	22.29	93 - 105	24344	Carbamidomethyl: 5	K.HIGGCDDTLALNK.G
								3669	52.14	27.4	884.0623	2649.1864	3	-8.08	10.58	59 - 82	13972	Oxidation: 13	K.AIELDTESDGPEMQSALAEWTGQR.T
133_1 – fraction 4					141.7	4	42.3	2098	41.72	29.2	644.2985	1286.5788	2	2.81	18.26	38 - 47	21052	Carbamidomethyl: 3, 6	K.SYCPFCVQVK.K
								2071	41.48	55.6	772.9562	1543.8974	2	0.28	13.88	23 - 37	19712		K.AKEIVASAPVVVFSK.S
								2991	50.90	38.9	809.4541	1616.8985	2	-2.95	12.51	109 - 125	13360		K.LVALLTEAGAISGSTSK.A
								869	29.94	18.0	707.3422	1412.6718	2	-1.42	48.25	93 - 105	12480	Carbamidomethyl: 5	K.HIGGCDDTLALNK.G
133_2 – fraction 4					114.9	4	38.5	1797	40.26	20.3	544.8048	1087.6026	2	-6.91	9.80	83 - 92	13996		R.TVPNVFINGK.H
								815	31.23	28.8	707.3429	1412.6718	2	-0.46	13.02	93 - 105	12908	Carbamidomethyl: 5	K.HIGGCDDTLALNK.G
								2904	51.51	31.6	809.4513	1616.8985	2	-6.52	12.75	109 - 125	10168		K.LVALLTEAGAISGSTSK.A
								2444	46.59	34.1	556.3096	1110.6073	2	-2.52	5.64	49 - 58	9788		K.LFTQLGASFK.A
133_3 – fraction 4					86.8	3	27.7	1047	29.08	27.9	707.3412	1412.6718	2	-2.86	8.15	93 - 105	26864	Carbamidomethyl: 5	K.HIGGCDDTLALNK.G
								3020	46.82	34.8	673.3864	1344.7653	2	-5.22	19.35	25 - 37	21652		K.EIVASAPVVVFSK.S
								2346	40.67	24.1	644.2957	1286.5788	2	-1.55	9.84	38 - 47	19012	Carbamidomethyl: 3, 6	K.SYCPFCVQVK.K
132_2 – fraction 3	M0VS67	Uncharacterized protein	15.9	5.7	95.2	3	30.2	1809	35.13	39.2	531.2647	1060.5189	2	-3.84	67.42	97 - 105	48516		K.AFEEAELPR.L
								939	27.69	27.7	458.7567	915.5025	2	-3.94	38.19	8 - 15	36736		K.VTEAELVR.R
								3259	47.78	28.3	881.1274	2640.3719	3	-4.41	9.47	47 - 71	24708		R.VVLVANTNRDDSVIEASGVDEAIVR.L
132_3 – fraction 3					194.3	5	48.2	1667	35.50	43.2	531.2634	1060.5189	2	-6.23	88.63	97 - 105	110308		K.AFEEAELPR.L
								865	28.40	42.1	458.7569	915.5025	2	-3.64	23.98	8 - 15	89132		K.VTEAELVR.R
								511	25.17	19.2	419.2571	1254.7547	3	-4.24	15.13	106 - 116	35460		R.LKEEKPGLTLK.Q
								3043	47.99	27.5	881.1248	2640.3719	3	-7.32	13.77	47 - 71	16620		R.VVLVANTNRDDSVIEASGVDEAIVR.L
								2671	44.47	62.3	728.8809	1455.7569	2	-6.60	16.74	72 - 85	8500		R.LSLVDSEAALPADR.H
133_1 – fraction 3					98.3	3	23.7	1705	36.74	26.8	531.2682	1060.5189	2	2.81	9.12	97 - 105	24376		K.AFEEAELPR.L
								887	29.49	46.8	458.7590	915.5025	2	0.98	22.13	8 - 15	22892		K.VTEAELVR.R
								3003	49.02	24.7	837.9121	1673.8108	2	-0.66	20.72	56 - 71	5008		R.DDSVIEASGVDEAIVR.L
133_2 – fraction 3					282.5	6	51.1	694	30.04	58.0	458.7577	915.5025	2	-1.76	27.92	8 - 15	72200		K.VTEAELVR.R
								1493	37.17	56.8	531.2652	1060.5189	2	-2.84	40.56	97 - 105	48560		K.AFEEAELPR.L
								2865	49.83	58.7	881.1253	2640.3719	3	-6.76	6.57	47 - 71	37300		R.VVLVANTNRDDSVIEASGVDEAIVR.L
								328	26.68	18.8	628.3818	1254.7547	2	-4.48	16.49	106 - 116	19380		R.LKEEKPGLTLK.Q
								1589	38.08	34.8	494.7564	1975.0123	4	-8.05	11.74	72 - 89	16424		R.LSLVDSEAALPADRHPER.R
								2488	46.28	55.5	728.8818	1455.7569	2	-5.43	6.88	72 - 85	5476		R.LSLVDSEAALPADR.H
133_3 – fraction 3					129.0	3	22.3	1674	35.09	56.0	531.2646	1060.5189	2	-4.12	4.47	97 - 105	72232		K.AFEEAELPR.L
								867	27.70	47.3	458.7565	915.5025	2	-4.38	45.38	8 - 15	34960		K.VTEAELVR.R
								2677	44.11	25.6	728.8806	1455.7569	2	-7.04	9.44	72 - 85	6444		R.LSLVDSEAALPADR.H
132_2 – fraction 2	M0YTK2	Uncharacterized protein	56.0	4.5	141.5	5	8.7	1110	28.38	44.9	693.3711	1384.7310	2	-2.46	3.78	295 - 308	27216		R.VLSGTAGPTEAVQR.A
	BLAST	Protein	Organism	Accession	Total Score	E value	Ident [%]	759	25.41	34.6	514.6160	1540.8322	3	-3.84	17.99	294 - 308	21908		R.RVLSGTAGPTEAVQR.A
		FAS-associated factor 2-B	Triticum urartu	EMS66664.1	971	0.0	96	1400	30.85	22.0	759.3614	1516.7118	2	-2.35	10.95	212 - 224	15024		R.DAEELTNVAERDR.V
								1654	33.11	16.6	623.8002	1245.5837	2	1.68	20.24	212 - 222	11032		R.DAEELTNVAER.D
								4500	59.29	23.4	868.4350	1734.8577	2	-1.34	13.34	78 - 93	6308		R.STGNPFGILDPSFVER.A
132_3 – fraction 2					136.1	4	12.4	936	29.34	23.4	693.3672	1384.7310	2	-8.12	12.16	295 - 308	17572		R.VLSGTAGPTEAVQR.A
								1401	33.73	30.2	623.7946	1245.5837	2	-7.28	16.29	212 - 222	12304		R.DAEELTNVAER.D
								1595	35.60	43.7	547.6094	1639.8219	3	-9.52	17.41	94 - 109	7352		R.AAAGFFGQGPQVTHPR.D
								2425	43.38	38.9	1121.0358	2240.0669	2	-4.38	16.48	120 - 141	6364		K.DTNNPQIGSSGQGPVIEDVTGR.E
133_1 – fraction 2					237.4	6	17.9	1393	34.90	47.8	623.7975	1245.5837	2	-2.60	19.59	212 - 222	30416		R.DAEELTNVAER.D
								4040	61.22	52.8	868.4335	1734.8577	2	-3.06	13.77	78 - 93	29664		R.STGNPFGILDPSFVER.A
								223	23.24	47.7	609.8254	1217.6364	2	-0.20	12.31	256 - 267	23060		R.QVLTTGQAGTSR.Q
								931	30.70	23.2	693.3738	1384.7310	2	1.43	6.79	295 - 308	18176		R.VLSGTAGPTEAVQR.A
								2475	44.74	30.5	1121.0414	2240.0669	2	0.63	13.97	120 - 141	15220		K.DTNNPQIGSSGQGPVIEDVTGR.E
								1742	35.96	35.3	547.6128	1639.8219	3	-3.22	23.60	94 - 109	7436		R.AAAGFFGQGPQVTHPR.D
133_2 – fraction 2					214.4	5	15.6	1430	36.98	41.1	547.6106	1639.8219	3	-7.35	7.45	94 - 109	32508		R.AAAGFFGQGPQVTHPR.D
								759	30.83	64.2	693.3698	1384.7310	2	-4.40	7.78	295 - 308	22536		R.VLSGTAGPTEAVQR.A
								1243	35.25	43.2	623.7963	1245.5837	2	-4.60	14.02	212 - 222	20212		R.DAEELTNVAER.D
								3675	61.04	43.6	868.4318	1734.8577	2	-4.96	6.79	78 - 93	14140		R.STGNPFGILDPSFVER.A
								2298	45.24	22.4	747.6915	2240.0669	3	-6.40	7.20	120 - 141	11132		K.DTNNPQIGSSGQGPVIEDVTGR.E
133_3 – fraction 2					412.3	8	18.9	1805	34.66	64.1	547.6110	1639.8219	3	-6.64	15.26	94 - 109	47876		R.AAAGFFGQGPQVTHPR.D
								1110	28.59	86.1	693.3709	1384.7310	2	-2.72	27.25	295 - 308	40968		R.VLSGTAGPTEAVQR.A
								2703	42.62	70.3	1121.0366	2240.0669	2	-3.71	9.69	120 - 141	32264		K.DTNNPQIGSSGQGPVIEDVTGR.E
								4424	58.92	57.9	868.4311	1734.8577	2	-5.81	17.33	78 - 93	30688		R.STGNPFGILDPSFVER.A
								1363	30.77	29.3	759.3582	1516.7118	2	-6.57	17.68	212 - 224	28608		R.DAEELTNVAERDR.V
								1601	32.80	46.2	623.7973	1245.5837	2	-3.02	13.21	212 - 222	25084		R.DAEELTNVAER.D
								776	25.50	33.0	514.6165	1540.8322	3	-2.88	18.95	294 - 308	17248		R.RVLSGTAGPTEAVQR.A
								3751	52.06	25.3	810.3891	1618.7760	2	-7.69	15.47	447 - 460	12576		K.QLEEEELESMLAAK.R
132_2 – fraction 3	M0WYK6	Uncharacterized protein	33.0	6.1	199.2	5	29.5	2807	43.89	79.1	752.8921	1503.7715	2	-1.26	11.06	109 - 122	39908	Carbamidomethyl: 5	K.QTVSCADILTVAAR.D
	BLAST	Protein	Organism	Accession	Total Score	E value	Ident [%]	3643	51.23	33.2	897.7715	2690.2905	3	0.81	7.77	172 - 197	16560	Carbamidomethyl: 22	K.GGLNTVDMVALSGAHTIGQAQCSTFR.A
		Cyclase/dehydrase family protein	Zea mays	NP 001150686.1	294	5e-99	88	4400	58.41	36.2	988.4835	1974.9509	2	0.80	8.53	274 - 292	14452		R.NFASNPAAFSSAFTTAMIK.M
								2816	42.78	18.5	900.4467	1798.8850	2	-3.46	12.63	200 - 216	12956		R.IYGGDTNINTAYAASLR.A
								4479	57.61	32.2	855.9589	1709.9101	2	-4.02	9.19	123 - 139	7844		R.DSVVALGGPSWTVPLGR.R
132_3 – fraction 3					256.6	6	28.3	1689	35.50	21.3	560.3192	1118.6336	2	-8.76	71.62	162 - 171	42316		R.AELEAAFLKK.G
								2630	44.20	57.1	752.8873	1503.7715	2	-7.69	14.72	109 - 122	17436	Carbamidomethyl: 5	K.QTVSCADILTVAAR.D
								2613	42.66	91.9	900.4454	1798.8850	2	-4.81	5.04	200 - 216	17060		R.IYGGDTNINTAYAASLR.A
								4026	57.92	34.8	855.9568	1709.9101	2	-6.47	7.69	123 - 139	15500		R.DSVVALGGPSWTVPLGR.R
								516	25.26	33.8	603.7902	1205.5710	2	-4.25	10.96	41 - 52	13184	Oxidation: 4	K.SGVMAAVTSDPR.M
								3571	53.02	17.8	996.4762	1990.9459	2	-3.99	17.43	274 - 292	8048	Oxidation: 17	R.NFASNPAAFSSAFTTAMIK.M
133_2 – fraction 3					120.2	4	21.9	3853	59.56	40.4	855.9581	1709.9101	2	-4.94	5.26	123 - 139	13788		R.DSVVALGGPSWTVPLGR.R
								2450	46.01	39.2	752.8889	1503.7715	2	-5.47	13.08	109 - 122	10448	Carbamidomethyl: 5	K.QTVSCADILTVAAR.D
								1130	33.87	18.9	595.7928	1189.5761	2	-4.23	15.50	41 - 52	7344		K.SGVMAAVTSDPR.M
								3234	53.11	21.7	897.7683	2690.2905	3	-2.70	16.70	172 - 197	6072	Carbamidomethyl: 22	K.GGLNTVDMVALSGAHTIGQAQCSTFR.A
133_3 – fraction 3					248.2	6	25.1	2644	43.75	73.4	752.8892	1503.7715	2	-5.06	10.24	109 - 122	12916	Carbamidomethyl: 5	K.QTVSCADILTVAAR.D
								2524	42.70	55.6	900.4425	1798.8850	2	-8.12	13.93	200 - 216	11944		R.IYGGDTNINTAYAASLR.A
								500	24.44	35.2	603.7888	1205.5710	2	-6.55	10.44	41 - 52	9664	Oxidation: 4	K.SGVMAAVTSDPR.M
								1303	31.58	35.7	595.7922	1189.5761	2	-5.32	31.55	41 - 52	8268		K.SGVMAAVTSDPR.M
								3877	57.23	28.9	855.9563	1709.9101	2	-7.05	14.05	123 - 139	5788		R.DSVVALGGPSWTVPLGR.R
								3497	52.42	19.4	996.4754	1990.9459	2	-4.78	13.69	274 - 292	4776	Oxidation: 17	R.NFASNPAAFSSAFTTAMIK.M
132_2 – fraction 2	M0X0B4	Uncharacterized protein	44.0	4.6	134.7	3	7.6	1614	32.52	16.0	465.2731	928.5342	2	-2.81	93.67	80 - 87	42764		R.VNSVELIR.A
	BLAST	Protein	Organism	Accession	Total Score	E value	Ident [%]	3180	46.01	18.2	644.8243	1287.6387	2	-3.64	41.40	164 - 173	32644		R.YLPVFEETYK.S
		TOM1-like protein 2	Triticum urartu	EMS54006.1	800	0.0	98	2296	38.28	100.5	699.3693	1396.7310	2	-4.97	11.59	134 - 145	28000		K.LIDDPQTIVNNR.N
132_3 – fraction 2					117.4	3	7.3	1351	33.21	37.2	465.2734	928.5342	2	-1.99	39.08	80 - 87	14192		R.VNSVELIR.A
								1045	30.50	27.2	497.2510	992.4927	2	-5.23	48.78	118 - 126	11040		K.AFSEIAAER.V
								1924	38.61	53.0	699.3683	1396.7310	2	-6.46	10.06	134 - 145	9212		K.LIDDPQTIVNNR.N
133_1 – fraction 2					100.3	3	9.3	2099	39.26	45.2	699.3721	1396.7310	2	-1.01	7.73	134 - 145	23128		K.LIDDPQTIVNNR.N
								1175	30.93	18.3	497.2534	992.4927	2	-0.51	87.05	118 - 126	12344		K.AFSEIAAER.V
								3650	53.28	36.8	844.9559	1687.8992	2	-1.20	10.00	242 - 257	9024		R.NSVELLSTVLSSSPQK.E
133_2 – fraction 2					157.4	5	15.1	1932	40.29	55.0	699.3694	1396.7310	2	-4.89	6.44	134 - 145	22672		K.LIDDPQTIVNNR.N
								1321	34.73	20.0	465.2726	928.5342	2	-3.82	17.72	80 - 87	17284		R.VNSVELIR.A
								1025	32.10	15.2	497.2504	992.4927	2	-6.46	246.80	118 - 126	10252		K.AFSEIAAER.V
								2660	46.89	17.9	794.8987	1587.7893	2	-4.08	12.49	227 - 241	9588		R.AAPSVQVDEAFEVAR.N
								3396	54.19	49.3	844.9520	1687.8992	2	-5.79	10.93	242 - 257	9080		R.NSVELLSTVLSSSPQK.E
132_2 – fraction 2	Q5UNP2	Non-specific lipid-transfer protein OS=Hordeum vulgare var. distichum GN=Ltp6 PE=2 SV=1	12.4	11.0	152.7	4	35.5	651	24.46	69.5	579.2979	1156.5836	2	-2.04	9.91	66 - 77	98472		R.SLNAAAATPADR.Q
								1830	37.22	23.5	667.3529	1999.0408	3	-1.95	17.49	86 - 105	70848	Oxidation: 6	K.QQTSGMGGIKPDLVAGIPSK.C
								2809	43.89	38.3	673.8463	1345.6813	2	-2.32	10.27	106 - 117	49460	Carbamidomethyl: 1	K.CGVNIPYAISPR.T
								2311	41.50	21.4	662.0201	1983.0459	3	-3.73	17.92	86 - 105	28888		K.QQTSGMGGIKPDLVAGIPSK.C
132_3 – fraction 2					181.1	4	35.5	1961	37.01	40.7	667.3509	1999.0408	3	-4.94	11.28	86 - 105	133468	Oxidation: 6	K.QQTSGMGGIKPDLVAGIPSK.C
								2721	43.70	38.3	673.8455	1345.6813	2	-3.54	8.48	106 - 117	123596	Carbamidomethyl: 1	K.CGVNIPYAISPR.T
								2482	41.52	35.8	662.0189	1983.0459	3	-5.57	9.88	86 - 105	47020		K.QQTSGMGGIKPDLVAGIPSK.C
								411	24.51	66.3	579.2970	1156.5836	2	-3.61	9.14	66 - 77	36844		R.SLNAAAATPADR.Q
133_1 – fraction 2					94.1	4	35.5	577	25.51	35.6	579.2984	1156.5836	2	-1.23	18.07	66 - 77	19880		R.SLNAAAATPADR.Q
								2631	45.66	21.0	673.8475	1345.6813	2	-0.63	5.41	106 - 117	19116	Carbamidomethyl: 1	K.CGVNIPYAISPR.T
								2383	43.32	21.3	662.0237	1983.0459	3	1.71	25.56	86 - 105	13536		K.QQTSGMGGIKPDLVAGIPSK.C
								1920	39.00	16.2	667.3508	1999.0408	3	-5.11	135.10	86 - 105	8216	Oxidation: 6	K.QQTSGMGGIKPDLVAGIPSK.C
133_2 – fraction 2					142.4	4	35.5	2333	45.62	28.1	673.8448	1345.6813	2	-4.64	12.12	106 - 117	76608	Carbamidomethyl: 1	K.CGVNIPYAISPR.T
								1677	39.18	28.9	667.3494	1999.0408	3	-7.28	21.14	86 - 105	56832	Oxidation: 6	K.QQTSGMGGIKPDLVAGIPSK.C
								434	26.72	53.3	579.2959	1156.5836	2	-5.51	4.66	66 - 77	23080		R.SLNAAAATPADR.Q
								2105	43.24	32.0	662.0175	1983.0459	3	-7.67	24.74	86 - 105	15768		K.QQTSGMGGIKPDLVAGIPSK.C
133_3 – fraction 2					168.8	4	35.5	1970	37.34	32.9	667.3493	1999.0408	3	-7.42	9.20	86 - 105	65876	Oxidation: 6	K.QQTSGMGGIKPDLVAGIPSK.C
								2452	41.66	44.1	662.0175	1983.0459	3	-7.61	14.39	86 - 105	47980		K.QQTSGMGGIKPDLVAGIPSK.C
								520	24.36	50.5	579.2947	1156.5836	2	-7.53	18.42	66 - 77	41384		R.SLNAAAATPADR.Q
								2647	43.84	41.3	673.8425	1345.6813	2	-8.05	7.66	106 - 117	21104	Carbamidomethyl: 1	K.CGVNIPYAISPR.T
132_2 – fraction 2	F2DXR4	Predicted protein	18.9	5.7	205.7	6	41.9	608	24.11	15.9	513.7518	1025.4930	2	-3.87	9.70	47 - 55	44360		K.AGQAYPTYR.C
	BLAST	Protein	Organism	Accession	Total Score	E value	Ident [%]	993	29.59	23.9	670.0331	2676.1115	4	-3.02	6.33	127 - 148	23492	Carbamidomethyl: 5, 11, 21	K.VVDECDTLNGCDREHGYQPPCR.N
		Ripenin-related protein 2	Oryza brachyantha	XP 006647576.1	256	1e-84	77	773	27.63	53.4	776.8202	1551.6294	2	-2.25	10.21	127 - 139	16168	Carbamidomethyl: 5, 11	K.VVDECDTLNGCDR.E
								2458	42.78	61.4	720.3661	1438.7205	2	-1.94	4.38	96 - 109	12012		R.VVALSTGWYSGGSR.C
								1139	30.85	22.0	831.3505	3321.3687	4	1.23	8.41	66 - 95	9436	Carbamidomethyl: 2; Oxidation: 3	R.AVMTLNNFDEGGEGGDPSECDGKFHHNSER.V
								2440	42.69	29.0	1199.9867	2397.9689	2	-4.19	6.53	66 - 88	6452	Carbamidomethyl: 2	R.AVMTLNNFDEGGEGGDPSECDGK.F
132_3 – fraction 2					378.2	8	41.9	2601	42.66	80.4	720.3665	1438.7205	2	-1.42	3.45	96 - 109	390972		R.VVALSTGWYSGGSR.C
								448	23.97	25.6	513.7526	1025.4930	2	-2.43	9.83	47 - 55	53604		K.AGQAYPTYR.C
								853	27.41	72.8	776.8195	1551.6294	2	-3.13	7.37	127 - 139	30224	Carbamidomethyl: 5, 11	K.VVDECDTLNGCDR.E
								1249	30.74	75.1	831.3483	3321.3687	4	-1.44	9.93	66 - 95	20348	Carbamidomethyl: 2; Oxidation: 3	R.AVMTLNNFDEGGEGGDPSECDGKFHHNSER.V
								1720	34.82	29.7	827.3481	3305.3738	4	-3.17	27.58	66 - 95	12704	Carbamidomethyl: 2	R.AVMTLNNFDEGGEGGDPSECDGKFHHNSER.V
								2608	42.58	47.0	1199.9875	2397.9689	2	-3.53	6.53	66 - 88	12560	Carbamidomethyl: 2	R.AVMTLNNFDEGGEGGDPSECDGK.F
								1876	36.23	21.4	1207.9848	2413.9638	2	-3.63	6.75	66 - 88	7524	Carbamidomethyl: 2; Oxidation: 3	R.AVMTLNNFDEGGEGGDPSECDGK.F
								1007	29.85	26.0	670.0334	2676.1115	4	-2.70	10.27	127 - 148	5836	Carbamidomethyl: 5, 11, 21	K.VVDECDTLNGCDREHGYQPPCR.N
133_1 – fraction 2					106.6	3	27.9	2323	43.86	60.9	720.3666	1438.7205	2	-1.28	4.46	96 - 109	72084		R.VVALSTGWYSGGSR.C
								728	28.72	20.7	776.8197	1551.6294	2	-2.88	19.49	127 - 139	14952	Carbamidomethyl: 5, 11	K.VVDECDTLNGCDR.E
								2487	44.23	25.0	1199.9883	2397.9689	2	-2.88	5.78	66 - 88	5584	Carbamidomethyl: 2	R.AVMTLNNFDEGGEGGDPSECDGK.F
133_2 – fraction 2					160.0	4	36.9	316	26.31	26.6	513.7507	1025.4930	2	-6.13	10.56	47 - 55	28288		K.AGQAYPTYR.C
								1458	37.11	21.2	662.0766	3305.3738	5	-8.19	120.33	66 - 95	19088	Carbamidomethyl: 2	R.AVMTLNNFDEGGEGGDPSECDGKFHHNSER.V
								702	29.95	54.9	776.8171	1551.6294	2	-6.26	8.81	127 - 139	9248	Carbamidomethyl: 5, 11	K.VVDECDTLNGCDR.E
								2258	44.67	57.3	720.3650	1438.7205	2	-3.46	6.34	96 - 109	3688		R.VVALSTGWYSGGSR.C
133_3 – fraction 2					490.3	8	41.9	471	24.17	25.2	513.7530	1025.4930	2	-1.63	14.46	47 - 55	115208		K.AGQAYPTYR.C
								1100	29.60	35.4	670.0289	2676.1115	4	-9.34	9.90	127 - 148	76248	Carbamidomethyl: 5, 11, 21	K.VVDECDTLNGCDREHGYQPPCR.N
								2551	42.55	121.6	1199.9872	2397.9689	2	-3.76	11.25	66 - 88	53776	Carbamidomethyl: 2	R.AVMTLNNFDEGGEGGDPSECDGK.F
								863	27.47	61.3	776.8175	1551.6294	2	-5.75	7.38	127 - 139	53328	Carbamidomethyl: 5, 11	K.VVDECDTLNGCDR.E
								1252	30.90	60.0	831.3421	3321.3687	4	-8.80	9.72	66 - 95	41132	Carbamidomethyl: 2; Oxidation: 3	R.AVMTLNNFDEGGEGGDPSECDGKFHHNSER.V
								1721	35.02	38.5	827.3434	3305.3738	4	-8.91	8.90	66 - 95	26748	Carbamidomethyl: 2	R.AVMTLNNFDEGGEGGDPSECDGKFHHNSER.V
								1848	36.19	72.7	1207.9839	2413.9638	2	-4.42	10.87	66 - 88	21844	Carbamidomethyl: 2; Oxidation: 3	R.AVMTLNNFDEGGEGGDPSECDGK.F
								2584	42.79	75.6	720.3635	1438.7205	2	-5.64	10.88	96 - 109	12344		R.VVALSTGWYSGGSR.C
132_1 – fraction 2	F2D3S4	Predicted protein	61.7	4.8	848.7	15	33.9	114	27.62	70.0	494.2914	986.5760	2	-7.83	12.07	313 - 323	67624		K.VAGVGTVVASK.A
								513	35.30	45.8	965.7573	2894.2737	3	-8.13	5.65	324 - 353	19292	Oxidation: 27	K.AQQVTPGFGAGGNAQDDSSATAAPDSMTAR.A
								732	42.00	93.2	882.4440	1762.8850	2	-6.51	11.30	200 - 217	17968		R.LGDLGGPVVEDPAAPNSR.T
								175	30.03	38.5	439.2228	876.4341	2	-3.51	12.70	180 - 188	15884		R.DFGVPASGK.E
								188	30.19	70.5	465.5609	1393.6739	3	-9.24	14.33	156 - 169	15476		R.LGDFGGPAAAHEPR.R
								348	32.83	52.7	768.0356	2301.1019	3	-7.37	10.82	443 - 466	14444	Oxidation: 5	K.AQQVMPSAGTATPGIGAQDGATTR.A
								233	30.92	70.2	609.7980	1217.5888	2	-6.06	14.39	223 - 234	14352		R.GGEDIGTTDVVR.D
								533	37.25	50.7	762.7034	2285.1070	3	-8.16	12.48	443 - 466	12484		K.AQQVMPSAGTATPGIGAQDGATTR.A
								869	40.68	71.9	680.8517	1359.6994	2	-7.81	6.96	519 - 531	11832		R.SLSEAITGAVQER.K
								598	38.35	66.2	604.8260	1207.6449	2	-6.06	12.39	499 - 510	9616		K.GVTGVTAYIAEK.L
								348	31.67	32.0	685.7880	1369.5708	2	-6.81	6.92	235 - 246	9184	Oxidation: 5	R.DFEAMTVSDDPK.Q
								663	40.57	29.5	977.1529	2928.4577	3	-7.11	7.62	566 - 595	9008		R.VSETVQPTTEGNIGGGVAAEGPVLHGEAPR.T
								638	39.28	39.1	960.4251	2878.2788	3	-8.82	25.93	324 - 353	8652		K.AQQVTPGFGAGGNAQDDSSATAAPDSMTAR.A
								497	36.37	80.3	912.9192	1823.8360	2	-6.62	15.11	391 - 409	5004		K.NAAADATMVGAPGATYTDK.I
								320	32.53	38.1	920.9167	1839.8309	2	-6.53	11.11	391 - 409	3800	Oxidation: 8	K.NAAADATMVGAPGATYTDK.I
132_3 – fraction 2					1673.1	30	54.6	2257	40.83	71.8	680.8528	1359.6994	2	-6.10	9.68	519 - 531	172964		R.SLSEAITGAVQER.K
								1092	30.95	58.3	609.7988	1217.5888	2	-4.73	11.31	223 - 234	141396		R.GGEDIGTTDVVR.D
								1410	35.01	73.2	965.7610	2894.2737	3	-4.32	7.98	324 - 353	134316	Oxidation: 27	K.AQQVTPGFGAGGNAQDDSSATAAPDSMTAR.A
								1157	32.52	94.1	768.0366	2301.1019	3	-6.04	7.64	443 - 466	98348	Oxidation: 5	K.AQQVMPSAGTATPGIGAQDGATTR.A
								767	28.11	50.1	494.2926	986.5760	2	-5.56	12.83	313 - 323	94384		K.VAGVGTVVASK.A
								1073	30.28	31.7	439.2234	876.4341	2	-2.26	8.84	180 - 188	74236		R.DFGVPASGK.E
								1052	30.42	98.7	697.8445	1393.6739	2	0.42	9.97	156 - 169	61612		R.LGDFGGPAAAHEPR.R
								741	28.97	21.1	545.5267	2178.0930	4	-7.07	8.67	126 - 147	55308		K.HNDAPGVRPGDLGAPAAAHEVK.R
								2008	38.58	60.0	604.8266	1207.6449	2	-5.16	16.52	499 - 510	55084		K.GVTGVTAYIAEK.L
								3460	55.04	85.3	1105.5233	2209.0427	2	-4.83	12.61	358 - 377	53588		R.DLDLPNEGTPAFYTGTEELK.N
								1117	32.34	75.6	920.9204	1839.8309	2	-2.49	8.62	391 - 409	41564	Oxidation: 8	K.NAAADATMVGAPGATYTDK.I
								1150	31.49	57.1	685.7901	1369.5708	2	-3.69	4.09	235 - 246	35164	Oxidation: 5	R.DFEAMTVSDDPK.Q
								353	24.92	42.7	516.7729	1031.5360	2	-4.51	7.12	555 - 565	34004		R.GAVTSLTGGNR.V
								1848	36.91	37.7	762.7055	2285.1070	3	-5.37	10.54	443 - 466	24344		K.AQQVMPSAGTATPGIGAQDGATTR.A
								1954	38.87	53.9	677.7900	1353.5758	2	-7.64	15.49	235 - 246	22152		R.DFEAMTVSDDPK.Q
								349	23.41	78.1	617.7965	1233.5837	2	-4.19	5.71	378 - 390	20868		K.NAATDATGSEGLK.N
								3269	49.82	35.3	857.3854	2569.1490	3	-5.66	9.94	223 - 246	15816	Oxidation: 17	R.GGEDIGTTDVVRDFEAMTVSDDPK.Q
								1657	36.10	67.6	912.9188	1823.8360	2	-7.13	9.69	391 - 409	15804		K.NAAADATMVGAPGATYTDK.I
								950	28.81	15.7	617.3249	1232.6401	2	-3.96	4.60	180 - 191	14928		R.DFGVPASGKEVK.R
								1685	37.55	34.9	752.3299	2253.9848	3	-7.49	12.01	97 - 116	13928	Oxidation: 15	K.TVFSESSPELHGAPMYDSER.I
								2005	40.60	100.0	977.1555	2928.4577	3	-4.41	6.80	566 - 595	12080		R.VSETVQPTTEGNIGGGVAAEGPVLHGEAPR.T
								216	23.39	38.0	480.2772	958.5447	2	-5.08	9.50	432 - 442	12056		K.VAGVGTAVASK.A
								1677	37.38	51.8	689.3424	2065.0150	3	-4.70	7.19	391 - 411	10780		K.NAAADATMVGAPGATYTDKIK.S
								717	27.57	40.2	584.5502	2334.1941	4	-9.59	12.87	126 - 148	9852		K.HNDAPGVRPGDLGAPAAAHEVKR.D
								2151	41.96	99.0	882.4477	1762.8850	2	-2.40	3.86	200 - 217	8160		R.LGDLGGPVVEDPAAPNSR.T
								116	21.71	25.5	605.5277	2418.0982	4	-6.88	8.79	11 - 31	7532	Oxidation: 16	K.HVPENIAAEEGGQQQMHRDEK.Q
								1343	34.38	62.0	694.6728	2081.0099	3	-6.43	9.52	391 - 411	7380	Oxidation: 8	K.NAAADATMVGAPGATYTDKIK.S
								431	25.88	19.7	677.6496	2029.9388	3	-5.87	10.42	11 - 28	6328		K.HVPENIAAEEGGQQQMHR.D
								1870	39.11	74.2	960.4283	2878.2788	3	-5.42	6.44	324 - 353	5688		K.AQQVTPGFGAGGNAQDDSSATAAPDSMTAR.A
								284	24.20	19.8	601.5297	2402.1033	4	-5.70	10.09	11 - 31	5356		K.HVPENIAAEEGGQQQMHRDEK.Q
133_1 – fraction 2					984.5	23	46.6	1064	32.02	76.3	465.5663	1393.6739	3	2.38	12.51	156 - 169	366436		R.LGDFGGPAAAHEPR.R
								1094	32.20	54.0	609.8036	1217.5888	2	3.21	16.71	223 - 234	227096		R.GGEDIGTTDVVR.D
								3659	56.40	55.1	1105.5277	2209.0427	2	-0.79	5.99	358 - 377	181256		R.DLDLPNEGTPAFYTGTEELK.N
								265	23.53	38.6	485.7706	969.5243	2	2.35	13.26	544 - 552	136248		R.EVPAQAVTR.A
								1993	40.31	23.2	604.8309	1207.6449	2	2.00	20.88	499 - 510	118244		K.GVTGVTAYIAEK.L
								2347	41.50	97.3	680.8570	1359.6994	2	0.03	7.37	519 - 531	91288		R.SLSEAITGAVQER.K
								1995	40.49	38.3	960.4304	2878.2788	3	-3.23	19.50	324 - 353	54272		K.AQQVTPGFGAGGNAQDDSSATAAPDSMTAR.A
								556	25.42	44.4	516.7776	1031.5360	2	4.54	10.44	555 - 565	49516		R.GAVTSLTGGNR.V
								434	24.34	48.0	617.7991	1233.5837	2	-0.02	45.14	378 - 390	44996		K.NAATDATGSEGLK.N
								1538	36.29	34.0	965.7633	2894.2737	3	-1.99	38.47	324 - 353	43668	Oxidation: 27	K.AQQVTPGFGAGGNAQDDSSATAAPDSMTAR.A
								999	31.29	23.8	439.2266	876.4341	2	5.16	15.16	180 - 188	42632		R.DFGVPASGK.E
								3865	59.02	22.4	852.0576	2553.1541	3	-1.27	14.22	223 - 246	32552		R.GGEDIGTTDVVRDFEAMTVSDDPK.Q
								1975	40.22	37.0	677.7949	1353.5758	2	-0.38	10.67	235 - 246	30600		R.DFEAMTVSDDPK.Q
								2239	41.92	19.3	977.1560	2928.4577	3	-3.99	6.39	566 - 595	29356		R.VSETVQPTTEGNIGGGVAAEGPVLHGEAPR.T
								1937	37.83	30.0	762.7109	2285.1070	3	1.62	13.87	443 - 466	29184		K.AQQVMPSAGTATPGIGAQDGATTR.A
								4204	58.95	22.5	1142.5417	3424.6158	3	-3.64	17.31	358 - 390	23844		R.DLDLPNEGTPAFYTGTEELKNAATDATGSEGLK.N
								1146	32.64	29.3	685.7934	1369.5708	2	1.11	11.45	235 - 246	21372	Oxidation: 5	R.DFEAMTVSDDPK.Q
								1830	36.85	60.7	912.9244	1823.8360	2	-0.96	11.13	391 - 409	19688		K.NAAADATMVGAPGATYTDK.I
								1255	33.64	50.6	920.9227	1839.8309	2	-0.06	8.27	391 - 409	11708	Oxidation: 8	K.NAAADATMVGAPGATYTDK.I
								751	28.72	26.7	467.8453	2334.1941	5	-1.65	21.08	126 - 148	10024		K.HNDAPGVRPGDLGAPAAAHEVKR.D
								817	29.39	18.3	987.5817	986.5760	1	-1.64	8.16	313 - 323	9424		K.VAGVGTVVASK.A
								1792	38.47	40.6	768.0392	2301.1019	3	-2.70	9.97	443 - 466	6692	Oxidation: 5	K.AQQVMPSAGTATPGIGAQDGATTR.A
								2337	43.43	93.8	882.4505	1762.8850	2	0.87	4.97	200 - 217	6288		R.LGDLGGPVVEDPAAPNSR.T
133_2 – fraction 2					1473.0	30	56.2	2000	42.44	74.0	680.8561	1359.6994	2	-1.37	5.54	519 - 531	324288		R.SLSEAITGAVQER.K
								832	31.64	23.5	439.2236	876.4341	2	-1.74	6.06	180 - 188	270184		R.DFGVPASGK.E
								929	32.46	55.6	609.8002	1217.5888	2	-2.45	5.31	223 - 234	247304		R.GGEDIGTTDVVR.D
								1763	40.07	56.7	604.8267	1207.6449	2	-5.05	9.68	499 - 510	204288		K.GVTGVTAYIAEK.L
								3385	56.92	86.4	1105.5261	2209.0427	2	-2.31	6.48	358 - 377	134424		R.DLDLPNEGTPAFYTGTEELK.N
								179	25.37	68.6	617.7970	1233.5837	2	-3.38	9.27	378 - 390	103696		K.NAATDATGSEGLK.N
								1616	38.75	46.5	762.7042	2285.1070	3	-7.10	12.36	443 - 466	83788		K.AQQVMPSAGTATPGIGAQDGATTR.A
								1120	34.26	64.8	768.0359	2301.1019	3	-6.99	7.86	443 - 466	82428	Oxidation: 5	K.AQQVMPSAGTATPGIGAQDGATTR.A
								163	24.96	57.5	480.2773	958.5447	2	-4.95	7.72	432 - 442	76500		K.VAGVGTAVASK.A
								1409	36.80	49.7	965.7614	2894.2737	3	-3.93	8.84	324 - 353	65448	Oxidation: 27	K.AQQVTPGFGAGGNAQDDSSATAAPDSMTAR.A
								1012	32.01	81.4	697.8417	1393.6739	2	-3.62	8.63	156 - 169	44468		R.LGDFGGPAAAHEPR.R
								867	30.59	19.5	545.5259	2178.0930	4	-8.41	15.84	126 - 147	37064		K.HNDAPGVRPGDLGAPAAAHEVK.R
								1319	35.98	18.4	694.6717	2081.0099	3	-8.03	6.27	391 - 411	34816	Oxidation: 8	K.NAAADATMVGAPGATYTDKIK.S
								3873	59.14	50.4	852.0530	2553.1541	3	-6.57	8.40	223 - 246	32032		R.GGEDIGTTDVVRDFEAMTVSDDPK.Q
								345	26.78	50.0	516.7723	1031.5360	2	-5.69	10.23	555 - 565	30144		R.GAVTSLTGGNR.V
								1001	33.09	41.0	685.7878	1369.5708	2	-7.11	7.79	235 - 246	29412	Oxidation: 5	R.DFEAMTVSDDPK.Q
								1819	40.62	40.6	677.7918	1353.5758	2	-4.97	8.86	235 - 246	26780		R.DFEAMTVSDDPK.Q
								1100	33.99	57.5	920.9188	1839.8309	2	-4.24	9.43	391 - 409	25252	Oxidation: 8	K.NAAADATMVGAPGATYTDK.I
								2007	40.91	35.7	960.4291	2878.2788	3	-4.64	7.23	324 - 353	25040		K.AQQVTPGFGAGGNAQDDSSATAAPDSMTAR.A
								657	28.80	74.6	584.5512	2334.1941	4	-7.93	9.32	126 - 148	24052		K.HNDAPGVRPGDLGAPAAAHEVKR.D
								3610	59.78	23.6	1142.5396	3424.6158	3	-5.51	5.65	358 - 390	19208		R.DLDLPNEGTPAFYTGTEELKNAATDATGSEGLK.N
								736	30.65	18.8	617.3252	1232.6401	2	-3.51	6.18	180 - 191	16952		R.DFGVPASGKEVK.R
								2975	51.74	23.2	857.3851	2569.1490	3	-5.99	4.59	223 - 246	14736	Oxidation: 17	R.GGEDIGTTDVVRDFEAMTVSDDPK.Q
								2001	42.35	33.2	746.9988	2237.9899	3	-6.82	8.65	97 - 116	11896		K.TVFSESSPELHGAPMYDSER.I
								1677	37.97	58.9	912.9225	1823.8360	2	-3.04	10.48	391 - 409	10164		K.NAAADATMVGAPGATYTDK.I
								2015	42.35	86.6	977.1570	2928.4577	3	-2.88	5.71	566 - 595	9188		R.VSETVQPTTEGNIGGGVAAEGPVLHGEAPR.T
								675	30.02	36.3	494.2935	986.5760	2	-3.70	16.48	313 - 323	7208		K.VAGVGTVVASK.A
								2139	43.59	97.9	882.4500	1762.8850	2	0.21	4.91	200 - 217	5780		R.LGDLGGPVVEDPAAPNSR.T
								2070	43.01	23.0	1019.4778	3055.4040	3	2.44	6.09	378 - 409	5368	Oxidation: 21	K.NAATDATGSEGLKNAAADATMVGAPGATYTDK.I
								2617	48.09	19.5	1158.1292	3471.3845	3	-5.39	6.44	260 - 290	4316	Oxidation: 5	K.EYEAMPVSDGTGEEWNDAPTDAEYTGSYTDR.L
133_3 – fraction 2					1963.1	36	59.2	1246	29.48	71.4	465.5647	1393.6739	3	-1.23	16.18	156 - 169	749748		R.LGDFGGPAAAHEPR.R
								2526	41.20	63.6	882.4476	1762.8850	2	-2.51	8.63	200 - 217	714276		R.LGDLGGPVVEDPAAPNSR.T
								2410	40.05	74.2	680.8552	1359.6994	2	-2.69	4.65	519 - 531	700676		R.SLSEAITGAVQER.K
								1183	29.30	15.8	439.2239	876.4341	2	-0.96	8.31	180 - 188	388448		R.DFGVPASGK.E
								2153	37.83	56.1	604.8280	1207.6449	2	-2.82	13.10	499 - 510	316872		K.GVTGVTAYIAEK.L
								1282	30.08	44.6	609.7997	1217.5888	2	-3.29	8.73	223 - 234	313464		R.GGEDIGTTDVVR.D
								442	22.76	84.2	617.7968	1233.5837	2	-3.71	24.22	378 - 390	237976		K.NAATDATGSEGLK.N
								1982	36.25	67.0	1143.5570	2285.1070	2	-3.33	7.31	443 - 466	185872		K.AQQVMPSAGTATPGIGAQDGATTR.A
								2214	38.34	56.9	960.4281	2878.2788	3	-5.68	10.03	324 - 353	167672		K.AQQVTPGFGAGGNAQDDSSATAAPDSMTAR.A
								595	24.10	50.0	516.7740	1031.5360	2	-2.44	11.81	555 - 565	161260		R.GAVTSLTGGNR.V
								1872	35.27	102.1	912.9207	1823.8360	2	-5.03	11.77	391 - 409	148828		K.NAAADATMVGAPGATYTDK.I
								1745	34.22	43.6	965.7608	2894.2737	3	-4.53	11.07	324 - 353	123856	Oxidation: 27	K.AQQVTPGFGAGGNAQDDSSATAAPDSMTAR.A
								2192	38.09	56.2	677.7921	1353.5758	2	-4.56	7.85	235 - 246	114260		R.DFEAMTVSDDPK.Q
								1433	31.39	109.4	920.9184	1839.8309	2	-4.74	7.91	391 - 409	94228	Oxidation: 8	K.NAAADATMVGAPGATYTDK.I
								3458	49.42	30.8	857.3855	2569.1490	3	-5.56	12.24	223 - 246	75912	Oxidation: 17	R.GGEDIGTTDVVRDFEAMTVSDDPK.Q
								1333	30.51	33.2	685.7885	1369.5708	2	-6.00	5.07	235 - 246	75472	Oxidation: 5	R.DFEAMTVSDDPK.Q
								1453	31.66	69.8	1151.5541	2301.1019	2	-3.62	7.87	443 - 466	70512	Oxidation: 5	K.AQQVMPSAGTATPGIGAQDGATTR.A
								422	22.49	26.3	480.2775	958.5447	2	-4.58	31.88	432 - 442	70452		K.VAGVGTAVASK.A
								2031	36.61	99.1	1033.5111	2065.0150	2	-3.56	8.05	391 - 411	57820		K.NAAADATMVGAPGATYTDKIK.S
								2502	40.85	26.2	844.6124	3374.4521	4	-9.35	7.03	87 - 116	37568	Oxidation: 25	K.GGYQEDVEDKTVFSESSPELHGAPMYDSER.I
								2406	39.96	28.2	746.9991	2237.9899	3	-6.40	13.20	97 - 116	34540		K.TVFSESSPELHGAPMYDSER.I
								2766	43.16	34.2	840.6182	3358.4572	4	-4.03	12.50	87 - 116	34460		K.GGYQEDVEDKTVFSESSPELHGAPMYDSER.I
								1098	28.42	33.7	617.3238	1232.6401	2	-5.67	10.38	180 - 191	33788		R.DFGVPASGKEVK.R
								516	23.48	40.3	601.5281	2402.1033	4	-8.34	10.12	11 - 31	25444		K.HVPENIAAEEGGQQQMHRDEK.Q
								1688	33.59	53.4	1041.5074	2081.0099	2	-4.62	11.93	391 - 411	22540	Oxidation: 8	K.NAAADATMVGAPGATYTDKIK.S
								2721	42.71	76.4	1014.1382	3039.4091	3	-5.38	13.08	378 - 409	21232		K.NAATDATGSEGLKNAAADATMVGAPGATYTDK.I
								886	26.47	41.9	584.5513	2334.1941	4	-7.78	9.22	126 - 148	20660		K.HNDAPGVRPGDLGAPAAAHEVKR.D
								413	22.40	47.8	720.3463	2158.0338	3	-7.72	13.08	10 - 28	20380		R.KHVPENIAAEEGGQQQMHR.D
								726	25.16	54.2	677.6481	2029.9388	3	-8.03	7.36	11 - 28	17992		K.HVPENIAAEEGGQQQMHR.D
								2426	40.05	116.5	977.1546	2928.4577	3	-5.43	5.45	566 - 595	16088		R.VSETVQPTTEGNIGGGVAAEGPVLHGEAPR.T
								683	24.73	43.6	608.9398	1823.8061	3	-4.71	8.89	81 - 96	11924		R.EAEVEKGGYQEDVEDK.T
								3011	45.30	57.1	1158.1368	3471.3845	3	1.21	10.90	260 - 290	8404	Oxidation: 5	K.EYEAMPVSDGTGEEWNDAPTDAEYTGSYTDR.L
								3415	48.99	33.7	1152.7963	3455.3896	3	-6.47	10.45	260 - 290	7596		K.EYEAMPVSDGTGEEWNDAPTDAEYTGSYTDR.L
								1010	27.63	52.2	494.2938	986.5760	2	-2.99	22.10	313 - 323	6524		K.VAGVGTVVASK.A
								4245	56.85	47.8	852.0526	2553.1541	3	-7.06	9.52	223 - 246	6520		R.GGEDIGTTDVVRDFEAMTVSDDPK.Q
								239	20.64	21.8	605.5269	2418.0982	4	-8.12	15.13	11 - 31	4060	Oxidation: 16	K.HVPENIAAEEGGQQQMHRDEK.Q
132_2 – fraction 1	M0YK38	Uncharacterized protein	49.3	6.5	185.7	6	18.0	2277	38.58	56.9	758.8773	1515.7417	2	-1.05	18.92	142 - 155	47236		K.VADAQSLEANLEEK.S
								1508	31.89	40.6	544.2656	1629.7747	3	0.08	12.78	88 - 101	42880		R.EQAAHLNAISEYER.R
								648	24.62	19.5	575.8131	1149.6142	2	-2.18	20.20	22 - 35	42416		R.AGGGAPPASAPLGK.A
								717	24.89	20.7	497.2331	1488.6805	3	-2.05	7.79	178 - 190	20196		K.SQADRDLEEAEAR.Q
								1101	28.29	19.9	663.8296	1325.6463	2	-1.30	12.97	393 - 403	19656		R.LEDLQIDHDTK.S
								3202	46.57	28.2	633.7962	1265.5776	2	0.18	14.72	342 - 351	10388		R.DFELELESER.K
132_3 – fraction 1					159.6	4	12.5	1858	39.11	78.2	758.8743	1515.7417	2	-5.07	16.06	142 - 155	22108		K.VADAQSLEANLEEK.S
								378	25.44	37.5	575.8117	1149.6142	2	-4.63	12.52	22 - 35	17312		R.AGGGAPPASAPLGK.A
								1361	32.42	17.6	544.2653	1629.7747	3	-0.33	14.10	88 - 101	14492		R.EQAAHLNAISEYER.R
								1942	39.81	26.3	697.8380	1393.6725	2	-7.94	8.28	342 - 352	6248		R.DFELELESERK.S
133_1 – fraction 1					130.0	5	14.7	2013	40.58	38.8	758.8784	1515.7417	2	0.44	10.73	142 - 155	52564		K.VADAQSLEANLEEK.S
								543	26.75	17.1	575.8143	1149.6142	2	-0.08	86.49	22 - 35	19968		R.AGGGAPPASAPLGK.A
								2873	48.49	19.9	633.7963	1265.5776	2	0.38	4.22	342 - 351	10168		R.DFELELESER.K
								935	30.70	28.6	663.8310	1325.6463	2	0.89	19.12	393 - 403	8552		R.LEDLQIDHDTK.S
								555	26.75	25.6	497.2350	1488.6805	3	1.75	6.43	178 - 190	7040		K.SQADRDLEEAEAR.Q
133_2 – fraction 1					256.2	7	13.7	1132	34.26	62.1	544.2620	1629.7747	3	-6.50	16.87	88 - 101	64972		R.EQAAHLNAISEYER.R
								1231	35.16	17.3	479.2353	956.4603	2	-4.44	14.71	199 - 205	35284		K.LYFETER.K
								1825	40.62	53.2	758.8758	1515.7417	2	-3.04	8.42	142 - 155	30968		K.VADAQSLEANLEEK.S
								740	30.74	50.5	663.8289	1325.6463	2	-2.32	10.08	393 - 403	26376		R.LEDLQIDHDTK.S
								1379	36.44	23.6	548.9514	1643.8366	3	-2.53	12.99	141 - 155	12292		K.KVADAQSLEANLEEK.S
								1908	41.43	17.5	697.8399	1393.6725	2	-5.26	13.72	342 - 352	8264		R.DFELELESERK.S
								2680	48.85	31.9	633.7927	1265.5776	2	-5.38	16.73	342 - 351	5384		R.DFELELESER.K
133_3 – fraction 1					533.7	13	26.7	2221	38.34	94.7	758.8746	1515.7417	2	-4.60	7.78	142 - 155	83844		K.VADAQSLEANLEEK.S
								1487	31.84	42.8	544.2637	1629.7747	3	-3.31	8.59	88 - 101	78456		R.EQAAHLNAISEYER.R
								1103	28.42	53.2	663.8281	1325.6463	2	-3.56	9.22	393 - 403	62812		R.LEDLQIDHDTK.S
								654	24.64	30.8	575.8116	1149.6142	2	-4.89	55.62	22 - 35	49504		R.AGGGAPPASAPLGK.A
								1593	32.80	34.0	479.2369	956.4603	2	-1.21	11.38	199 - 205	43580		K.LYFETER.K
								923	26.92	23.1	494.9198	1481.7474	3	-6.74	10.01	392 - 403	31184		K.RLEDLQIDHDTK.S
								665	24.64	43.3	745.3436	1488.6805	2	-5.27	7.80	178 - 190	30776		K.SQADRDLEEAEAR.Q
								2593	41.56	61.1	654.3406	1306.6769	2	-7.84	14.17	71 - 81	28268		K.FDEVTQVLTQK.E
								2312	39.06	45.5	697.8405	1393.6725	2	-4.38	11.25	342 - 352	26124		R.DFELELESERK.S
								1232	29.56	26.4	607.8034	1213.5979	2	-4.70	32.27	197 - 205	18244		K.EKLYFETER.K
								1795	34.48	22.1	597.2875	1788.8530	3	-6.92	14.49	211 - 224	17708		K.QLKEQEESLQDWEK.K
								1767	34.22	19.3	548.9506	1643.8366	3	-3.97	12.57	141 - 155	15024		K.KVADAQSLEANLEEK.S
								3124	46.30	37.4	633.7904	1265.5776	2	-8.91	30.07	342 - 351	9136		R.DFELELESER.K
122_2 – fraction 3	M0VCA1	Superoxide dismutase [Cu-Zn]	10.4	5.4	194.4	3	35.9	997	33.66	85.4	679.4020	1356.7977	2	-6.12	15.27	2 - 15	84096		M.VKAVAVLTGSEGVK.G
								1060	33.82	52.2	565.8197	1129.6343	2	-8.27	133.37	4 - 15	18264		K.AVAVLTGSEGVK.G
								3281	54.86	56.8	771.7211	2312.1536	3	-5.27	6.82	16 - 38	3776		K.GTIFFTQEGDGPTTVTGSVTGLK.E
122_3 – fraction 3					114.1	3	35.9	1278	31.83	40.9	679.4027	1356.7977	2	-4.97	14.87	2 - 15	42140		M.VKAVAVLTGSEGVK.G
								1289	31.37	40.2	565.8195	1129.6343	2	-8.64	124.05	4 - 15	18708		K.AVAVLTGSEGVK.G
								3428	53.28	33.0	1157.0787	2312.1536	2	-4.64	9.84	16 - 38	10484		K.GTIFFTQEGDGPTTVTGSVTGLK.E
123_2 – fraction 3					223.4	3	35.9	1451	31.18	65.1	565.8250	1129.6343	2	1.02	24.08	4 - 15	569960		K.AVAVLTGSEGVK.G
								3884	52.72	101.6	1157.0846	2312.1536	2	0.46	6.03	16 - 38	178408		K.GTIFFTQEGDGPTTVTGSVTGLK.E
								1408	30.74	56.7	679.4041	1356.7977	2	-2.93	9.06	2 - 15	58044		M.VKAVAVLTGSEGVK.G
123_3 – fraction 3					175.8	3	35.9	1208	31.80	80.5	565.8227	1129.6343	2	-3.01	39.22	4 - 15	350712		K.AVAVLTGSEGVK.G
								1180	31.63	65.5	679.4029	1356.7977	2	-4.78	8.48	2 - 15	43880		M.VKAVAVLTGSEGVK.G
								3418	53.26	29.7	1157.0819	2312.1536	2	-1.85	7.22	16 - 38	8780		K.GTIFFTQEGDGPTTVTGSVTGLK.E
132_2 – fraction 3					203.4	3	35.9	1205	31.55	73.1	565.8225	1129.6343	2	-3.45	25.54	4 - 15	690080		K.AVAVLTGSEGVK.G
								1168	31.28	53.7	679.4039	1356.7977	2	-3.28	13.96	2 - 15	68816		M.VKAVAVLTGSEGVK.G
								3970	53.09	76.6	1157.0845	2312.1536	2	0.40	8.78	16 - 38	47196		K.GTIFFTQEGDGPTTVTGSVTGLK.E
132_3 – fraction 3					302.6	3	35.9	1306	31.36	68.2	565.8244	1129.6343	2	-0.11	39.17	4 - 15	1447580		K.AVAVLTGSEGVK.G
								1274	31.02	80.8	679.4050	1356.7977	2	-1.59	11.23	2 - 15	106444		M.VKAVAVLTGSEGVK.G
								3757	52.86	153.6	1157.0824	2312.1536	2	-1.42	4.73	16 - 38	8428		K.GTIFFTQEGDGPTTVTGSVTGLK.E
133_1 – fraction 3					257.4	3	35.9	3259	54.02	123.8	1157.0825	2312.1536	2	-1.40	6.98	16 - 38	117740		K.GTIFFTQEGDGPTTVTGSVTGLK.E
								1089	32.41	69.1	679.4055	1356.7977	2	-0.91	17.77	2 - 15	72740		M.VKAVAVLTGSEGVK.G
								1120	32.41	64.5	565.8252	1129.6343	2	1.36	135.55	4 - 15	3764		K.AVAVLTGSEGVK.G
133_2 – fraction 3					140.3	3	35.9	1067	33.68	66.4	565.8234	1129.6343	2	-1.89	118.71	4 - 15	474888		K.AVAVLTGSEGVK.G
								3416	54.94	26.4	771.7210	2312.1536	3	-5.40	9.20	16 - 38	20012		K.GTIFFTQEGDGPTTVTGSVTGLK.E
								1079	33.59	47.4	453.2703	1356.7977	3	-6.25	10.52	2 - 15	9448		M.VKAVAVLTGSEGVK.G
133_3 – fraction 3					193.8	3	35.9	1329	31.67	87.6	565.8239	1129.6343	2	-0.87	23.94	4 - 15	1304804		K.AVAVLTGSEGVK.G
								1330	31.58	35.7	453.2713	1356.7977	3	-4.20	28.29	2 - 15	92104		M.VKAVAVLTGSEGVK.G
								3631	52.99	70.5	1157.0785	2312.1536	2	-4.82	12.96	16 - 38	25184		K.GTIFFTQEGDGPTTVTGSVTGLK.E
122_1 – fraction 2	M0ZC67	Uncharacterized protein	37.4	4.3	238.3	7	25.2	891	28.64	18.4	460.7711	919.5240	2	4.08	8.71	21 - 27	114048		R.TRVEFLR.G
	BLAST	Protein	Organism	Accession	Total Score	E value	Ident [%]	3011	47.61	21.4	682.3494	1362.6820	2	1.73	25.44	172 - 183	106376		K.AIGTEIEWYPGK.N
		Nucleosome assembly protein 1-like 1-A	Triticum urartu	EMS55560.1	494	2e-171	93	1867	37.35	45.1	730.8655	1459.7155	2	0.65	14.02	105 - 116	69328		K.TNEVLTEEIQER.D
								3042	47.97	50.8	709.0278	2124.0634	3	-0.85	11.87	1 - 20	63712	Oxidation: 1	-.MQSLAGLHADALESLSPNVR.T
								2461	42.63	20.0	1071.5470	2141.0852	2	-2.73	8.64	105 - 122	42324		K.TNEVLTEEIQERDEPVLK.Y
								4739	64.23	52.1	630.8536	1259.6914	2	1.03	12.86	94 - 104	20520		K.GIPDFWLTALK.T
								2076	39.04	30.5	852.8930	1703.7713	2	0.10	13.35	158 - 171	17744		K.TYHMVDEDDPILEK.A
122_3 – fraction 2					449.1	11	37.1	2526	41.60	19.0	714.6988	2141.0852	3	-4.91	7.64	105 - 122	376692		K.TNEVLTEEIQERDEPVLK.Y
								1816	35.48	21.5	498.7724	995.5328	2	-2.62	9.01	54 - 61	337956		K.LYEPLYAK.R
								948	27.98	25.1	460.7682	919.5240	2	-2.26	16.86	21 - 27	256880		R.TRVEFLR.G
								2099	37.92	56.8	568.9272	1703.7713	3	-6.73	7.04	158 - 171	120092		K.TYHMVDEDDPILEK.A
								1479	32.56	46.7	574.2584	1719.7662	3	-7.36	8.75	158 - 171	69420	Oxidation: 4	K.TYHMVDEDDPILEK.A
								3118	46.93	37.0	709.0233	2124.0634	3	-7.18	14.55	1 - 20	66504	Oxidation: 1	-.MQSLAGLHADALESLSPNVR.T
								4845	63.29	40.4	630.8490	1259.6914	2	-6.28	16.69	94 - 104	65032		K.GIPDFWLTALK.T
								1906	36.09	61.5	730.8612	1459.7155	2	-5.18	16.16	105 - 116	61664		K.TNEVLTEEIQER.D
								3376	49.18	51.4	703.6909	2108.0684	3	-8.26	10.27	1 - 20	52376		-.MQSLAGLHADALESLSPNVR.T
								3261	46.57	55.2	682.3439	1362.6820	2	-6.43	10.22	172 - 183	32832		K.AIGTEIEWYPGK.N
								3231	47.82	34.5	1059.8326	3176.4997	3	-7.44	12.59	63 - 93	19224		R.YDIVNGVVEVDGVVKEPTTENAAEGGDSDAK.G
123_1 – fraction 2					168.9	4	12.0	689	35.63	18.4	498.7696	995.5328	2	-8.14	7.39	54 - 61	122712		K.LYEPLYAK.R
								1283	46.41	56.1	682.3425	1362.6820	2	-8.46	17.55	172 - 183	32036		K.AIGTEIEWYPGK.N
								754	36.44	66.0	730.8592	1459.7155	2	-7.98	8.74	105 - 116	23688		K.TNEVLTEEIQER.D
								140	27.68	28.4	460.7656	919.5240	2	-7.95	17.17	21 - 27	17188		R.TRVEFLR.G
123_2 – fraction 2					280.8	6	18.7	2974	46.30	36.4	682.3496	1362.6820	2	1.95	12.56	172 - 183	414140		K.AIGTEIEWYPGK.N
								2434	41.33	29.4	714.7028	2141.0852	3	0.70	10.25	105 - 122	266316		K.TNEVLTEEIQERDEPVLK.Y
								4622	63.02	63.7	630.8535	1259.6914	2	0.85	7.26	94 - 104	138712		K.GIPDFWLTALK.T
								1834	35.87	57.8	730.8653	1459.7155	2	0.34	8.11	105 - 116	63572		K.TNEVLTEEIQER.D
								3283	49.00	33.7	703.6971	2108.0684	3	0.42	10.84	1 - 20	44244		-.MQSLAGLHADALESLSPNVR.T
								3029	46.66	59.8	709.0285	2124.0634	3	0.15	10.67	1 - 20	29524	Oxidation: 1	-.MQSLAGLHADALESLSPNVR.T
123_3 – fraction 2					294.9	8	18.4	2217	41.97	56.9	714.6968	2141.0852	3	-7.71	9.15	105 - 122	172112		K.TNEVLTEEIQERDEPVLK.Y
								1250	33.20	38.7	574.2583	1719.7662	3	-7.58	15.55	158 - 171	93460	Oxidation: 4	K.TYHMVDEDDPILEK.A
								698	27.92	24.4	460.7665	919.5240	2	-5.97	15.74	21 - 27	32460		R.TRVEFLR.G
								1645	36.61	35.0	730.8606	1459.7155	2	-6.09	13.50	105 - 116	27504		K.TNEVLTEEIQER.D
								1831	38.32	44.1	852.8879	1703.7713	2	-5.88	14.25	158 - 171	25528		K.TYHMVDEDDPILEK.A
								1021	30.95	22.6	576.8223	1151.6339	2	-3.40	14.27	54 - 62	8548		K.LYEPLYAKR.Y
								2820	46.67	58.0	682.3446	1362.6820	2	-5.35	6.23	172 - 183	5960		K.AIGTEIEWYPGK.N
								1578	35.64	15.3	498.7711	995.5328	2	-5.23	9.23	54 - 61	2968		K.LYEPLYAK.R
132_1 – fraction 2					182.9	4	12.0	548	35.71	32.3	498.7695	995.5328	2	-8.28	10.00	54 - 61	31400		K.LYEPLYAK.R
								882	46.59	71.2	682.3425	1362.6820	2	-8.43	13.81	172 - 183	8308		K.AIGTEIEWYPGK.N
								119	27.78	29.3	460.7666	919.5240	2	-5.75	7.02	21 - 27	7288		R.TRVEFLR.G
								583	36.61	50.1	730.8598	1459.7155	2	-7.13	11.87	105 - 116	6924		K.TNEVLTEEIQER.D
132_2 – fraction 2					528.5	11	37.1	1951	35.48	17.0	498.7729	995.5328	2	-1.48	12.50	54 - 61	913012		K.LYEPLYAK.R
								1008	27.48	26.5	460.7681	919.5240	2	-2.56	7.24	21 - 27	599116		R.TRVEFLR.G
								3537	49.15	34.8	703.6948	2108.0684	3	-2.74	8.77	1 - 20	81316		-.MQSLAGLHADALESLSPNVR.T
								2616	41.56	57.4	714.7018	2141.0852	3	-0.78	15.04	105 - 122	71456		K.TNEVLTEEIQERDEPVLK.Y
								2044	36.17	45.7	730.8636	1459.7155	2	-1.99	8.29	105 - 116	70612		K.TNEVLTEEIQER.D
								2252	37.94	59.0	852.8908	1703.7713	2	-2.42	8.35	158 - 171	70452		K.TYHMVDEDDPILEK.A
								1605	32.60	33.3	574.2613	1719.7662	3	-2.45	12.55	158 - 171	67500	Oxidation: 4	K.TYHMVDEDDPILEK.A
								4855	63.26	44.2	630.8513	1259.6914	2	-2.74	17.69	94 - 104	56220		K.GIPDFWLTALK.T
								3257	46.54	68.4	682.3480	1362.6820	2	-0.41	13.17	172 - 183	28664		K.AIGTEIEWYPGK.N
								3416	48.00	66.6	1059.8414	3176.4997	3	0.85	14.36	63 - 93	26900		R.YDIVNGVVEVDGVVKEPTTENAAEGGDSDAK.G
								3282	46.87	75.6	709.0266	2124.0634	3	-2.52	11.01	1 - 20	17096	Oxidation: 1	-.MQSLAGLHADALESLSPNVR.T
132_3 – fraction 2					293.7	8	21.5	1716	35.74	49.2	498.7726	995.5328	2	-2.24	9.05	54 - 61	104704		K.LYEPLYAK.R
								2917	46.84	68.0	682.3442	1362.6820	2	-5.95	14.95	172 - 183	92328		K.AIGTEIEWYPGK.N
								2397	42.11	21.4	714.6967	2141.0852	3	-7.96	12.44	105 - 122	51652		K.TNEVLTEEIQERDEPVLK.Y
								829	27.82	29.7	460.7672	919.5240	2	-4.52	10.33	21 - 27	30136		R.TRVEFLR.G
								1333	33.21	35.7	574.2580	1719.7662	3	-8.14	9.42	158 - 171	27268	Oxidation: 4	K.TYHMVDEDDPILEK.A
								1713	36.68	40.5	730.8614	1459.7155	2	-4.87	11.31	105 - 116	16956		K.TNEVLTEEIQER.D
								4558	63.81	16.4	630.8478	1259.6914	2	-8.24	11.39	94 - 104	6632		K.GIPDFWLTALK.T
								1909	38.38	32.8	852.8876	1703.7713	2	-6.18	15.27	158 - 171	5468		K.TYHMVDEDDPILEK.A
133_1 – fraction 2					271.7	7	21.2	2068	39.00	51.5	568.9323	1703.7713	3	2.22	11.66	158 - 171	82476		K.TYHMVDEDDPILEK.A
								1877	37.30	61.2	730.8648	1459.7155	2	-0.29	9.51	105 - 116	80112		K.TNEVLTEEIQER.D
								3099	48.03	26.7	709.0282	2124.0634	3	-0.22	18.11	1 - 20	40008	Oxidation: 1	-.MQSLAGLHADALESLSPNVR.T
								3314	50.28	24.8	703.6970	2108.0684	3	0.33	11.64	1 - 20	29188		-.MQSLAGLHADALESLSPNVR.T
								4651	64.21	37.2	630.8545	1259.6914	2	2.36	33.46	94 - 104	24148		K.GIPDFWLTALK.T
								1468	33.70	16.7	574.2629	1719.7662	3	0.44	7.41	158 - 171	21732	Oxidation: 4	K.TYHMVDEDDPILEK.A
								3062	47.58	53.6	682.3499	1362.6820	2	2.42	12.60	172 - 183	6572		K.AIGTEIEWYPGK.N
133_2 – fraction 2					425.2	10	27.6	1629	37.61	37.9	498.7731	995.5328	2	-1.14	16.65	54 - 61	257260		K.LYEPLYAK.R
								797	30.05	24.5	460.7683	919.5240	2	-2.00	7.58	21 - 27	212208		R.TRVEFLR.G
								2294	43.62	17.0	714.6976	2141.0852	3	-6.61	7.77	105 - 122	190028		K.TNEVLTEEIQERDEPVLK.Y
								2826	48.55	69.4	682.3459	1362.6820	2	-3.50	7.57	172 - 183	136248		K.AIGTEIEWYPGK.N
								1733	38.33	59.7	730.8624	1459.7155	2	-3.63	5.91	105 - 116	52816		K.TNEVLTEEIQER.D
								1906	40.03	57.9	852.8883	1703.7713	2	-5.36	5.53	158 - 171	45088		K.TYHMVDEDDPILEK.A
								3052	51.07	24.1	703.6924	2108.0684	3	-6.16	10.64	1 - 20	43872		-.MQSLAGLHADALESLSPNVR.T
								1312	34.82	27.8	574.2592	1719.7662	3	-6.12	10.22	158 - 171	21592	Oxidation: 4	K.TYHMVDEDDPILEK.A
								2841	48.81	53.2	709.0258	2124.0634	3	-3.71	12.35	1 - 20	19164	Oxidation: 1	-.MQSLAGLHADALESLSPNVR.T
								4316	65.01	53.8	630.8504	1259.6914	2	-4.17	15.71	94 - 104	4588		K.GIPDFWLTALK.T
133_3 – fraction 2					137.9	4	14.7	3099	46.21	69.2	682.3456	1362.6820	2	-3.91	16.78	172 - 183	36328		K.AIGTEIEWYPGK.N
								2562	41.28	22.5	714.6973	2141.0852	3	-7.07	13.17	105 - 122	27748		K.TNEVLTEEIQERDEPVLK.Y
								1011	27.63	23.1	460.7691	919.5240	2	-0.31	10.78	21 - 27	23328		R.TRVEFLR.G
								4767	63.02	23.1	630.8485	1259.6914	2	-7.15	11.72	94 - 104	6700		K.GIPDFWLTALK.T
122_1 – fraction 4	M0UL57	Uncharacterized protein	17.3	5.7	87.7	3	16.1	877	31.51	39.0	544.7970	1087.5774	2	1.75	9.82	20 - 29	65252		K.TFPQQAGAIR.K
	BLAST	Protein	Organism	Accession	Total Score	E value	Ident [%]	3131	51.47	22.4	656.3798	1310.7446	2	0.35	8.58	118 - 129	21788		K.LPTDDVLLGQIK.T
		Eukaryotic translation initiation factor 5A1	Triticum aestivum	AAZ95171.1	326	6e-113	99	3176	55.24	26.3	594.9994	1781.9775	3	-0.67	18.62	114 - 129	17936		K.DDLKLPTDDVLLGQIK.T
122_2 – fraction 4					211.5	5	34.8	847	32.26	41.4	544.7940	1087.5774	2	-3.59	4.61	20 - 29	131084		K.TFPQQAGAIR.K
								3368	55.80	45.6	594.9949	1781.9775	3	-8.22	11.49	114 - 129	41852		K.DDLKLPTDDVLLGQIK.T
								1270	36.09	38.0	522.9959	2087.9695	4	-7.23	8.23	72 - 89	28792	Carbamidomethyl: 11	K.LEDIVPSSHNCDVPHVDR.Q
								2987	51.12	38.2	656.3767	1310.7446	2	-4.36	11.27	118 - 129	22948		K.LPTDDVLLGQIK.T
								2854	50.63	48.2	710.8528	1419.6969	2	-4.09	12.08	59 - 70	15912	Carbamidomethyl: 1	K.CHFVAIDIFNGK.K
122_3 – fraction 4					168.8	4	26.1	1107	30.30	32.8	544.7933	1087.5774	2	-4.93	8.44	20 - 29	181988		K.TFPQQAGAIR.K
								3071	49.24	61.1	656.3752	1310.7446	2	-6.67	7.83	118 - 129	37020		K.LPTDDVLLGQIK.T
								1680	33.43	37.1	555.0198	2216.0644	4	-6.50	10.44	71 - 89	31652	Carbamidomethyl: 12	K.KLEDIVPSSHNCDVPHVDR.Q
								522	24.78	37.8	406.2288	1215.6724	3	-6.33	17.67	20 - 30	31188		K.TFPQQAGAIRK.G
123_2 – fraction 4					241.2	6	33.5	3450	48.71	46.0	656.3787	1310.7446	2	-1.28	14.17	118 - 129	92176		K.LPTDDVLLGQIK.T
								3230	46.82	54.6	710.8578	1419.6969	2	2.87	10.78	59 - 70	60248	Carbamidomethyl: 1	K.CHFVAIDIFNGK.K
								1082	29.72	32.8	544.7947	1087.5774	2	-2.47	21.54	20 - 29	59096		K.TFPQQAGAIR.K
								1644	32.90	60.9	739.6956	2216.0644	3	0.25	8.75	71 - 89	50016	Carbamidomethyl: 12	K.KLEDIVPSSHNCDVPHVDR.Q
								1733	33.59	23.8	696.9972	2087.9695	3	0.14	10.67	72 - 89	26732	Carbamidomethyl: 11	K.LEDIVPSSHNCDVPHVDR.Q
								620	23.94	23.1	608.8429	1215.6724	2	-0.92	6.51	20 - 30	13980		K.TFPQQAGAIRK.G
123_3 – fraction 4					260.3	6	28.6	964	30.15	39.4	544.7944	1087.5774	2	-2.88	22.99	20 - 29	387736		K.TFPQQAGAIR.K
								354	24.67	32.3	406.2295	1215.6724	3	-4.71	20.28	20 - 30	141424		K.TFPQQAGAIRK.G
								3041	49.08	91.4	656.3767	1310.7446	2	-4.42	4.74	118 - 129	111008		K.LPTDDVLLGQIK.T
								1316	33.42	39.4	555.0192	2216.0644	4	-7.57	11.61	71 - 89	69300	Carbamidomethyl: 12	K.KLEDIVPSSHNCDVPHVDR.Q
								1399	34.05	34.9	696.9929	2087.9695	3	-5.99	10.71	72 - 89	20596	Carbamidomethyl: 11	K.LEDIVPSSHNCDVPHVDR.Q
								3550	54.22	23.0	594.9957	1781.9775	3	-6.92	9.45	114 - 129	10680		K.DDLKLPTDDVLLGQIK.T
132_2 – fraction 4					278.3	8	52.2	3389	49.00	23.6	656.3776	1310.7446	2	-3.05	31.95	118 - 129	138088		K.LPTDDVLLGQIK.T
								1322	29.86	37.2	544.7939	1087.5774	2	-3.94	16.84	20 - 29	106288		K.TFPQQAGAIR.K
								3161	47.01	61.3	710.8552	1419.6969	2	-0.74	4.51	59 - 70	89316	Carbamidomethyl: 1	K.CHFVAIDIFNGK.K
								3948	54.11	16.8	891.9942	1781.9775	2	-2.09	8.54	114 - 129	62556		K.DDLKLPTDDVLLGQIK.T
								1693	33.11	31.4	555.0214	2216.0644	4	-3.59	6.54	71 - 89	33064	Carbamidomethyl: 12	K.KLEDIVPSSHNCDVPHVDR.Q
								1686	34.08	34.4	696.9950	2087.9695	3	-3.02	6.15	72 - 89	28196	Carbamidomethyl: 11	K.LEDIVPSSHNCDVPHVDR.Q
								626	24.37	23.8	406.2293	1215.6724	3	-5.22	37.49	20 - 30	20268		K.TFPQQAGAIRK.G
								5447	70.71	49.8	924.1199	2769.3387	3	-0.36	12.10	130 - 155	18948	Carbamidomethyl: 23	K.TGFADGKDLILSVMSAMGEEQICAVK.E
132_3 – fraction 4					274.5	7	36.0	1023	30.04	42.0	544.7940	1087.5774	2	-3.61	19.08	20 - 29	185752		K.TFPQQAGAIR.K
								426	24.42	37.7	406.2290	1215.6724	3	-6.06	23.10	20 - 30	53600		K.TFPQQAGAIRK.G
								3851	53.87	21.1	594.9974	1781.9775	3	-4.03	8.46	114 - 129	38616		K.DDLKLPTDDVLLGQIK.T
								2877	49.08	62.5	656.3768	1310.7446	2	-4.17	9.59	118 - 129	32988		K.LPTDDVLLGQIK.T
								1406	33.29	24.8	555.0188	2216.0644	4	-8.20	12.57	71 - 89	29500	Carbamidomethyl: 12	K.KLEDIVPSSHNCDVPHVDR.Q
								1594	33.78	36.8	522.9967	2087.9695	4	-5.58	28.82	72 - 89	17572	Carbamidomethyl: 11	K.LEDIVPSSHNCDVPHVDR.Q
								2721	46.99	49.6	710.8518	1419.6969	2	-5.49	9.88	59 - 70	7936	Carbamidomethyl: 1	K.CHFVAIDIFNGK.K
133_1 – fraction 4					86.2	3	28.0	967	31.14	49.9	544.7972	1087.5774	2	2.15	3.76	20 - 29	32152		K.TFPQQAGAIR.K
								1545	34.25	18.0	555.0236	2216.0644	4	0.36	12.30	71 - 89	11296	Carbamidomethyl: 12	K.KLEDIVPSSHNCDVPHVDR.Q
								3835	55.04	18.2	595.0028	1781.9775	3	5.14	7.92	114 - 129	7036		K.DDLKLPTDDVLLGQIK.T
133_2 – fraction 4					299.7	7	52.2	1284	35.40	56.4	555.0201	2216.0644	4	-5.98	10.94	71 - 89	117132	Carbamidomethyl: 12	K.KLEDIVPSSHNCDVPHVDR.Q
								2993	51.01	51.1	656.3754	1310.7446	2	-6.28	7.06	118 - 129	66992		K.LPTDDVLLGQIK.T
								3504	55.80	39.3	891.9941	1781.9775	2	-2.16	10.45	114 - 129	56320		K.DDLKLPTDDVLLGQIK.T
								928	32.05	41.5	544.7936	1087.5774	2	-4.42	5.06	20 - 29	44976		K.TFPQQAGAIR.K
								2785	49.10	53.6	710.8528	1419.6969	2	-4.15	8.63	59 - 70	42404	Carbamidomethyl: 1	K.CHFVAIDIFNGK.K
								4127	63.07	18.7	929.4475	2785.3336	3	-4.70	7.81	130 - 155	7096	Carbamidomethyl: 23; Oxidation: 17	K.TGFADGKDLILSVMSAMGEEQICAVK.E
								373	26.96	39.2	406.2287	1215.6724	3	-6.80	40.31	20 - 30	6572		K.TFPQQAGAIRK.G
133_3 – fraction 4					294.9	7	36.0	3247	48.94	49.4	656.3769	1310.7446	2	-4.11	9.33	118 - 129	121276		K.LPTDDVLLGQIK.T
								531	24.34	36.2	406.2299	1215.6724	3	-3.67	38.02	20 - 30	107436		K.TFPQQAGAIRK.G
								1523	33.35	72.4	739.6901	2216.0644	3	-7.13	10.22	71 - 89	54368	Carbamidomethyl: 12	K.KLEDIVPSSHNCDVPHVDR.Q
								1591	33.98	37.4	696.9911	2087.9695	3	-8.61	7.97	72 - 89	46996	Carbamidomethyl: 11	K.LEDIVPSSHNCDVPHVDR.Q
								1151	30.05	38.0	544.7933	1087.5774	2	-4.95	16.41	20 - 29	22428		K.TFPQQAGAIR.K
								3065	47.26	35.0	710.8535	1419.6969	2	-3.08	11.39	59 - 70	17152	Carbamidomethyl: 1	K.CHFVAIDIFNGK.K
								3937	53.75	26.6	594.9978	1781.9775	3	-3.28	9.81	114 - 129	5692		K.DDLKLPTDDVLLGQIK.T
122_2 – fraction 4	M0V315	Uncharacterized protein	11.5	4.5	190.0	4	54.0	2464	47.01	63.8	846.1055	2535.3082	3	-5.29	8.25	62 - 92	114700		K.FAAVPSGGGAIAVGAPAAAAGGAAAPAAESK.K
	BLAST	Protein	Organism	Accession	Total Score	E value	Ident [%]	2109	43.78	46.3	931.8165	2792.4457	3	-6.43	10.04	60 - 92	27972		R.EKFAAVPSGGGAIAVGAPAAAAGGAAAPAAESK.K
		60S acidic ribosomal protein P2B	Triticum urartu	EMS66726.1	122	2e-34	92	2149	44.15	32.7	872.9486	1743.8891	2	-3.63	14.98	25 - 40	21748		K.NILESVGAEADEEKLK.F
								1137	34.84	47.2	410.5647	1228.6776	3	-4.29	8.47	48 - 59	20836		K.GKDITEVIAAGR.E
122_3 – fraction 4					91.2	3	38.1	2686	45.02	17.0	846.1056	2535.3082	3	-5.25	14.97	62 - 92	73148		K.FAAVPSGGGAIAVGAPAAAAGGAAAPAAESK.K
								2425	42.31	37.8	522.7836	1043.5611	2	-8.03	25.81	50 - 59	10148		K.DITEVIAAGR.E
								1409	33.01	36.4	410.5649	1228.6776	3	-3.73	11.86	48 - 59	6580		K.GKDITEVIAAGR.E
123_2 – fraction 4					154.0	4	52.2	2981	44.50	37.4	1268.6554	2535.3082	2	-4.70	9.58	62 - 92	43872		K.FAAVPSGGGAIAVGAPAAAAGGAAAPAAESK.K
								2681	41.75	44.3	872.9504	1743.8891	2	-1.66	9.64	25 - 40	34568		K.NILESVGAEADEEKLK.F
								2610	41.22	48.6	931.8251	2792.4457	3	2.82	9.38	60 - 92	32736		R.EKFAAVPSGGGAIAVGAPAAAAGGAAAPAAESK.K
								2679	41.75	23.7	522.7878	1043.5611	2	-0.03	11.54	50 - 59	10860		K.DITEVIAAGR.E
123_3 – fraction 4					135.5	3	38.1	2650	45.13	46.2	846.1067	2535.3082	3	-3.86	9.22	62 - 92	231276		K.FAAVPSGGGAIAVGAPAAAAGGAAAPAAESK.K
								2385	42.54	38.9	522.7860	1043.5611	2	-3.54	8.20	50 - 59	38324		K.DITEVIAAGR.E
								1350	32.89	50.4	615.3445	1228.6776	2	-2.54	16.50	48 - 59	30472		K.GKDITEVIAAGR.E
132_2 – fraction 4					206.6	5	54.0	2698	45.03	65.3	1268.6613	2535.3082	2	-0.05	8.73	62 - 92	67556		K.FAAVPSGGGAIAVGAPAAAAGGAAAPAAESK.K
								2318	41.61	21.6	931.8194	2792.4457	3	-3.32	10.66	60 - 92	37512		R.EKFAAVPSGGGAIAVGAPAAAAGGAAAPAAESK.K
								2398	42.33	49.0	522.7854	1043.5611	2	-4.63	10.65	50 - 59	33972		K.DITEVIAAGR.E
								2380	42.06	51.4	872.9486	1743.8891	2	-3.67	7.60	25 - 40	18196		K.NILESVGAEADEEKLK.F
								1335	32.71	19.3	410.5656	1228.6776	3	-2.17	5.49	48 - 59	10104		K.GKDITEVIAAGR.E
132_3 – fraction 4					295.9	5	54.0	2844	44.86	86.2	1268.6599	2535.3082	2	-1.12	6.97	62 - 92	293180		K.FAAVPSGGGAIAVGAPAAAAGGAAAPAAESK.K
								2483	41.69	54.0	931.8191	2792.4457	3	-3.62	4.59	60 - 92	173456		R.EKFAAVPSGGGAIAVGAPAAAAGGAAAPAAESK.K
								2551	42.22	43.6	522.7868	1043.5611	2	-1.99	10.65	50 - 59	88244		K.DITEVIAAGR.E
								1442	32.47	46.4	410.5650	1228.6776	3	-3.56	26.70	48 - 59	66596		K.GKDITEVIAAGR.E
								2542	42.13	65.7	872.9499	1743.8891	2	-2.17	5.73	25 - 40	42276		K.NILESVGAEADEEKLK.F
133_1 – fraction 4					222.3	4	50.4	2265	43.26	42.5	522.7901	1043.5611	2	4.27	18.58	50 - 59	28024		K.DITEVIAAGR.E
								2254	43.17	44.2	872.9496	1743.8891	2	-2.58	11.40	25 - 40	18124		K.NILESVGAEADEEKLK.F
								2165	42.27	55.0	752.3611	1502.7100	2	-1.64	11.66	25 - 38	15932		K.NILESVGAEADEEK.L
								2561	46.01	80.7	846.1082	2535.3082	3	-2.17	5.76	62 - 92	6456		K.FAAVPSGGGAIAVGAPAAAAGGAAAPAAESK.K
133_2 – fraction 4					220.6	5	53.1	1199	34.76	54.3	410.5641	1228.6776	3	-5.77	11.92	48 - 59	13560		K.GKDITEVIAAGR.E
								2194	44.14	44.6	522.7859	1043.5611	2	-3.71	7.70	50 - 59	11848		K.DITEVIAAGR.E
								2065	42.84	15.8	888.8035	2663.4031	3	-5.37	11.61	62 - 93	10936		K.FAAVPSGGGAIAVGAPAAAAGGAAAPAAESKK.E
								2171	43.85	25.7	872.9473	1743.8891	2	-5.13	13.09	25 - 40	9780		K.NILESVGAEADEEKLK.F
								2474	46.77	80.2	846.1047	2535.3082	3	-6.30	5.67	62 - 92	3992		K.FAAVPSGGGAIAVGAPAAAAGGAAAPAAESK.K
133_3 – fraction 4					370.4	6	54.0	2804	44.85	98.0	1268.6565	2535.3082	2	-3.83	11.08	62 - 92	126392		K.FAAVPSGGGAIAVGAPAAAAGGAAAPAAESK.K
								2453	41.66	58.0	931.8148	2792.4457	3	-8.33	11.18	60 - 92	86984		R.EKFAAVPSGGGAIAVGAPAAAAGGAAAPAAESK.K
								1459	32.74	41.8	410.5650	1228.6776	3	-3.65	17.77	48 - 59	38980		K.GKDITEVIAAGR.E
								2510	42.20	39.0	522.7853	1043.5611	2	-4.86	10.12	50 - 59	37708		K.DITEVIAAGR.E
								2522	42.28	48.9	872.9458	1743.8891	2	-6.87	11.10	25 - 40	31276		K.NILESVGAEADEEKLK.F
								2422	41.30	84.8	752.3592	1502.7100	2	-4.08	25.04	25 - 38	24224		K.NILESVGAEADEEK.L
122_1 – fraction 2	F2CY84	Non-specific lipid-transfer protein	12.3	8.9	103.5	3	28.1	771	27.90	45.0	678.8474	1355.6793	2	0.70	17.45	82 - 95	51536		K.NVANAAPGGSEITR.A
								2640	44.17	32.6	739.3478	2215.0222	3	-0.27	13.90	55 - 74	22984	Carbamidomethyl: 2, 3	R.GCCAGIQNLLAEANNSPDRR.T
								2636	48.96	25.9	1030.4678	2058.9211	2	-0.08	11.84	55 - 73	4968	Carbamidomethyl: 2, 3	R.GCCAGIQNLLAEANNSPDR.R
122_2 – fraction 2					214.7	4	37.2	778	31.72	55.9	614.7827	1227.5554	2	-3.69	5.41	111 - 121	210628	Carbamidomethyl: 7	K.ISPSVDCNSIH.-
								2289	45.24	55.3	739.3449	2215.0222	3	-4.23	4.36	55 - 74	175468	Carbamidomethyl: 2, 3	R.GCCAGIQNLLAEANNSPDRR.T
								535	29.14	48.7	678.8434	1355.6793	2	-5.30	10.29	82 - 95	62728		K.NVANAAPGGSEITR.A
								2768	49.81	54.8	1030.4624	2058.9211	2	-5.28	5.32	55 - 73	14672	Carbamidomethyl: 2, 3	R.GCCAGIQNLLAEANNSPDR.R
122_3 – fraction 2					193.5	4	43.8	1038	29.76	56.8	614.7818	1227.5554	2	-5.19	16.69	111 - 121	209248	Carbamidomethyl: 7	K.ISPSVDCNSIH.-
								1244	31.56	23.2	504.2502	1006.4906	2	-4.81	34.26	103 - 110	142376	Carbamidomethyl: 1	K.CNVNLPYK.I
								862	26.85	65.5	678.8448	1355.6793	2	-3.15	15.77	82 - 95	110220		K.NVANAAPGGSEITR.A
								2544	43.38	48.1	739.3430	2215.0222	3	-6.83	9.93	55 - 74	36532	Carbamidomethyl: 2, 3	R.GCCAGIQNLLAEANNSPDRR.T
123_1 – fraction 2					123.0	3	27.3	63	27.00	69.2	678.8428	1355.6793	2	-6.18	10.75	82 - 95	56028		K.NVANAAPGGSEITR.A
								278	31.50	26.9	504.2499	1006.4906	2	-5.39	6.33	103 - 110	20344	Carbamidomethyl: 1	K.CNVNLPYK.I
								179	30.03	26.9	614.7813	1227.5554	2	-5.97	8.82	111 - 121	10916	Carbamidomethyl: 7	K.ISPSVDCNSIH.-
123_2 – fraction 2					242.8	5	43.8	882	26.20	45.7	678.8484	1355.6793	2	2.18	6.93	82 - 95	630556		K.NVANAAPGGSEITR.A
								1191	28.92	43.0	614.7853	1227.5554	2	0.54	5.89	111 - 121	257144	Carbamidomethyl: 7	K.ISPSVDCNSIH.-
								1442	31.00	20.3	504.2531	1006.4906	2	1.00	11.41	103 - 110	25428	Carbamidomethyl: 1	K.CNVNLPYK.I
								2807	42.82	78.2	739.3487	2215.0222	3	0.97	5.94	55 - 74	17088	Carbamidomethyl: 2, 3	R.GCCAGIQNLLAEANNSPDRR.T
								3310	47.45	55.6	1030.4658	2058.9211	2	-1.96	6.36	55 - 73	15576	Carbamidomethyl: 2, 3	R.GCCAGIQNLLAEANNSPDR.R
123_3 – fraction 2					210.0	5	43.8	1158	31.44	20.1	504.2516	1006.4906	2	-1.92	18.64	103 - 110	250248	Carbamidomethyl: 1	K.CNVNLPYK.I
								594	26.93	62.2	678.8443	1355.6793	2	-3.93	12.63	82 - 95	125712		K.NVANAAPGGSEITR.A
								978	29.76	49.7	614.7832	1227.5554	2	-2.85	3.76	111 - 121	115220	Carbamidomethyl: 7	K.ISPSVDCNSIH.-
								2426	43.23	43.7	739.3449	2215.0222	3	-4.26	9.10	55 - 74	15692	Carbamidomethyl: 2, 3	R.GCCAGIQNLLAEANNSPDRR.T
								2950	47.97	34.3	1030.4656	2058.9211	2	-2.17	13.17	55 - 73	8068	Carbamidomethyl: 2, 3	R.GCCAGIQNLLAEANNSPDR.R
132_2 – fraction 2					199.8	4	37.2	655	26.58	57.4	678.8460	1355.6793	2	-1.42	8.03	82 - 95	381156		K.NVANAAPGGSEITR.A
								2507	43.14	68.5	739.3472	2215.0222	3	-1.08	4.00	55 - 74	195904	Carbamidomethyl: 2, 3	R.GCCAGIQNLLAEANNSPDRR.T
								1247	29.45	15.4	614.7840	1227.5554	2	-1.61	8.14	111 - 121	20024	Carbamidomethyl: 7	K.ISPSVDCNSIH.-
								3006	47.75	58.5	1030.4655	2058.9211	2	-2.24	10.07	55 - 73	13900	Carbamidomethyl: 2, 3	R.GCCAGIQNLLAEANNSPDR.R
132_3 – fraction 2					219.7	5	43.8	741	26.46	53.6	678.8473	1355.6793	2	0.48	5.81	82 - 95	776628		K.NVANAAPGGSEITR.A
								1272	31.02	18.7	504.2520	1006.4906	2	-1.09	9.23	103 - 110	158204	Carbamidomethyl: 1	K.CNVNLPYK.I
								1072	29.30	57.6	614.7839	1227.5554	2	-1.79	13.75	111 - 121	80964	Carbamidomethyl: 7	K.ISPSVDCNSIH.-
								3175	47.72	71.0	1030.4652	2058.9211	2	-2.58	7.21	55 - 73	10376	Carbamidomethyl: 2, 3	R.GCCAGIQNLLAEANNSPDR.R
								2573	43.40	18.7	739.3440	2215.0222	3	-5.49	11.99	55 - 74	5316	Carbamidomethyl: 2, 3	R.GCCAGIQNLLAEANNSPDRR.T
133_1 – fraction 2					101.3	3	40.5	2387	44.29	31.4	739.3467	2215.0222	3	-1.83	10.96	55 - 74	72408	Carbamidomethyl: 2, 3	R.GCCAGIQNLLAEANNSPDRR.T
								666	27.79	52.4	678.8479	1355.6793	2	1.34	11.72	82 - 95	4960		K.NVANAAPGGSEITR.A
								1452	35.62	17.5	549.2916	1644.8658	3	-7.76	226.09	96 - 110	4348	Carbamidomethyl: 8	R.AAALPSKCNVNLPYK.I
133_2 – fraction 2					216.7	4	49.6	573	28.84	57.8	678.8451	1355.6793	2	-2.66	9.02	82 - 95	325504		K.NVANAAPGGSEITR.A
								848	31.68	64.4	614.7831	1227.5554	2	-3.09	10.12	111 - 121	230144	Carbamidomethyl: 7	K.ISPSVDCNSIH.-
								2291	44.97	63.5	739.3439	2215.0222	3	-5.53	6.60	55 - 74	142492	Carbamidomethyl: 2, 3	R.GCCAGIQNLLAEANNSPDRR.T
								1394	36.47	31.0	549.2909	1644.8658	3	-8.98	31.50	96 - 110	14848	Carbamidomethyl: 8	R.AAALPSKCNVNLPYK.I
133_3 – fraction 2					277.4	5	43.8	1079	29.43	61.5	614.7847	1227.5554	2	-0.50	12.49	111 - 121	573024	Carbamidomethyl: 7	K.ISPSVDCNSIH.-
								1281	31.23	16.6	504.2520	1006.4906	2	-1.24	14.18	103 - 110	304928	Carbamidomethyl: 1	K.CNVNLPYK.I
								749	26.62	54.4	678.8431	1355.6793	2	-5.74	12.97	82 - 95	113728		K.NVANAAPGGSEITR.A
								2647	43.33	59.1	739.3429	2215.0222	3	-6.89	10.03	55 - 74	108676	Carbamidomethyl: 2, 3	R.GCCAGIQNLLAEANNSPDRR.T
								3123	47.78	85.8	1030.4612	2058.9211	2	-6.41	9.84	55 - 73	15152	Carbamidomethyl: 2, 3	R.GCCAGIQNLLAEANNSPDR.R
122_2 – fraction 3	F2D1I7	Predicted protein	22.1	4.4	113.3	3	14.8	3067	51.85	42.8	714.8777	1427.7442	2	-2.41	4.97	168 - 180	25800		K.DIELVMAQASVPR.S
	BLAST	Protein	Organism	Accession	Total Score	E value	Ident [%]	1997	42.07	26.5	648.9916	1943.9589	3	-2.97	5.15	119 - 135	16508		K.IEDLSTQLHSQAAEQFK.A
		Nascent polypeptide-associated complex subunit alpha-like protein	Triticum urartu	EMS65764.1	280	2e-92	90	2253	44.52	25.2	722.8710	1443.7392	2	-8.17	4.98	168 - 180	12240	Oxidation: 6	K.DIELVMAQASVPR.S
122_3 – fraction 3					280.7	6	37.9	2202	39.47	23.7	648.9894	1943.9589	3	-6.50	16.13	119 - 135	27768		K.IEDLSTQLHSQAAEQFK.A
								2166	39.10	63.2	768.3344	1534.6610	2	-4.42	32.98	105 - 118	25288		K.SSNSDTYVMFGEAK.I
								1597	34.10	58.0	776.3309	1550.6559	2	-5.55	10.14	105 - 118	17840	Oxidation: 9	K.SSNSDTYVMFGEAK.I
								3349	49.74	63.9	714.8743	1427.7442	2	-7.15	9.46	168 - 180	12112		K.DIELVMAQASVPR.S
								2549	42.52	49.7	600.8306	1199.6510	2	-3.56	24.98	2 - 12	11820		M.TAADLQAELLR.A
								750	26.61	22.2	583.7686	2331.0649	4	-8.45	15.50	146 - 167	6648		K.GRPAMAAAQDDEEVDETGVDKK.D
123_2 – fraction 3					79.5	3	19.7	3147	49.19	16.8	714.8787	1427.7442	2	-0.99	7.72	168 - 180	35296		K.DIELVMAQASVPR.S
								2375	39.00	21.9	768.3395	1534.6610	2	2.23	11.76	105 - 118	12768		K.SSNSDTYVMFGEAK.I
								3471	48.80	40.8	748.9119	1495.8109	2	-1.14	8.97	92 - 104	11496		K.SVMFVLSKPDVFK.S
123_3 – fraction 3					267.9	6	32.5	2053	39.96	40.9	648.9898	1943.9589	3	-5.87	8.13	119 - 135	35940		K.IEDLSTQLHSQAAEQFK.A
								2007	39.51	57.0	768.3336	1534.6610	2	-5.38	12.81	105 - 118	20152		K.SSNSDTYVMFGEAK.I
								2386	42.96	63.3	722.8728	1443.7392	2	-5.68	10.33	168 - 180	16636	Oxidation: 6	K.DIELVMAQASVPR.S
								1448	34.50	46.2	776.3331	1550.6559	2	-2.71	21.87	105 - 118	14540	Oxidation: 9	K.SSNSDTYVMFGEAK.I
								3011	49.81	44.5	714.8735	1427.7442	2	-8.24	3.90	168 - 180	10520		K.DIELVMAQASVPR.S
								623	27.02	16.0	778.0293	2331.0649	3	0.45	7.45	146 - 167	8632		K.GRPAMAAAQDDEEVDETGVDKK.D
132_2 – fraction 3					251.1	6	39.4	2358	39.94	40.3	648.9929	1943.9589	3	-1.07	8.41	119 - 135	83428		K.IEDLSTQLHSQAAEQFK.A
								3531	50.23	85.0	714.8780	1427.7442	2	-2.02	7.04	168 - 180	36352		K.DIELVMAQASVPR.S
								3398	49.00	47.8	748.9104	1495.8109	2	-3.05	8.29	92 - 104	31020		K.SVMFVLSKPDVFK.S
								3001	45.55	20.0	504.9397	1511.8058	3	-5.64	7.93	92 - 104	20176	Oxidation: 3	K.SVMFVLSKPDVFK.S
								827	26.71	15.7	778.0276	2331.0649	3	-1.72	15.65	146 - 167	11444		K.GRPAMAAAQDDEEVDETGVDKK.D
								5646	74.61	23.1	760.3677	1518.7236	2	-1.81	23.27	189 - 203	9944		K.AADGDIVSAIMELTN.-
132_3 – fraction 3					297.0	8	38.9	299	23.32	31.2	587.7679	2347.0598	4	-7.40	7.69	146 - 167	16708	Oxidation: 5	K.GRPAMAAAQDDEEVDETGVDKK.D
								2078	39.96	44.9	648.9903	1943.9589	3	-5.08	9.74	119 - 135	14856		K.IEDLSTQLHSQAAEQFK.A
								2033	39.56	61.6	768.3342	1534.6610	2	-4.68	9.49	105 - 118	12356		K.SSNSDTYVMFGEAK.I
								1500	34.43	31.8	776.3332	1550.6559	2	-2.63	13.18	105 - 118	11028	Oxidation: 9	K.SSNSDTYVMFGEAK.I
								2360	43.07	26.0	722.8735	1443.7392	2	-4.67	10.33	168 - 180	9880	Oxidation: 6	K.DIELVMAQASVPR.S
								2983	50.25	61.5	714.8759	1427.7442	2	-4.87	7.71	168 - 180	7148		K.DIELVMAQASVPR.S
								683	26.90	18.4	583.7695	2331.0649	4	-6.86	11.72	146 - 167	5808		K.GRPAMAAAQDDEEVDETGVDKK.D
								2364	41.75	21.8	748.9131	1495.8109	2	0.46	19.32	92 - 104	4912		K.SVMFVLSKPDVFK.S
133_1 – fraction 3					139.9	3	36.0	5382	75.71	16.0	760.3670	1518.7236	2	-2.77	3.46	189 - 203	23168		K.AADGDIVSAIMELTN.-
								2149	41.09	15.9	1255.9755	5019.8689	4	0.79	5.38	13 - 57	22348		R.AQLEEHDVEGDEPIIEDDDDDDEDDDEDEDEKDDDDVEGGDASGR.S
								3309	51.94	92.5	714.8793	1427.7442	2	-0.10	8.14	168 - 180	21752		K.DIELVMAQASVPR.S
133_2 – fraction 3					298.8	7	40.4	2030	42.09	30.6	648.9892	1943.9589	3	-6.67	8.44	119 - 135	39768		K.IEDLSTQLHSQAAEQFK.A
								3139	52.25	70.2	714.8752	1427.7442	2	-5.89	6.31	168 - 180	23580		K.DIELVMAQASVPR.S
								1985	41.59	92.6	768.3370	1534.6610	2	-1.01	10.07	105 - 118	12004		K.SSNSDTYVMFGEAK.I
								2290	44.50	28.3	722.8724	1443.7392	2	-6.14	5.66	168 - 180	11996	Oxidation: 6	K.DIELVMAQASVPR.S
								4980	76.25	17.4	760.3663	1518.7236	2	-3.58	80.16	189 - 203	11652		K.AADGDIVSAIMELTN.-
								3004	51.01	26.2	748.9103	1495.8109	2	-3.18	8.49	92 - 104	8864		K.SVMFVLSKPDVFK.S
								2431	45.75	15.2	710.3652	2837.4559	4	-8.50	20.53	119 - 145	8712		K.IEDLSTQLHSQAAEQFKAPGPSGVISK.G
133_3 – fraction 3					378.9	7	30.5	1605	34.38	86.8	776.3309	1550.6559	2	-5.58	14.47	105 - 118	51264	Oxidation: 9	K.SSNSDTYVMFGEAK.I
								384	23.14	67.3	783.3555	2347.0598	3	-6.42	10.64	146 - 167	30836	Oxidation: 5	K.GRPAMAAAQDDEEVDETGVDKK.D
								2532	42.81	49.1	722.8711	1443.7392	2	-7.97	13.52	168 - 180	28908	Oxidation: 6	K.DIELVMAQASVPR.S
								2169	39.50	49.7	768.3335	1534.6610	2	-5.50	10.24	105 - 118	28260		K.SSNSDTYVMFGEAK.I
								3259	49.96	60.0	714.8749	1427.7442	2	-6.37	11.52	168 - 180	17896		K.DIELVMAQASVPR.S
								775	26.80	30.4	583.7692	2331.0649	4	-7.35	9.88	146 - 167	10076		K.GRPAMAAAQDDEEVDETGVDKK.D
								2830	45.57	35.6	756.9046	1511.8058	2	-7.32	9.22	92 - 104	6020	Oxidation: 3	K.SVMFVLSKPDVFK.S
122_1 – fraction 3	F2D465	Predicted protein	24.9	4.8	147.4	4	21.4	1378	35.62	23.7	538.2301	1074.4440	2	1.49	16.47	179 - 186	83768	Carbamidomethyl: 5	R.FLDYCDSR.K
								2037	41.56	35.3	890.4396	1778.8646	2	-0.00	7.21	85 - 102	69276		R.DTNGIASTSGSTIELSAR.S
								1527	36.88	57.2	606.2712	1210.5255	2	1.96	54.36	169 - 178	26656		R.WDEGYDVTAR.F
								997	32.19	31.2	457.5868	1369.7314	3	5.26	12.26	72 - 84	24200		R.RPADGDTVTLAVR.D
122_2 – fraction 3					221.8	5	26.2	767	31.15	43.6	530.7826	1059.5560	2	-5.04	17.65	103 - 113	125632		R.SVGGITGDNLK.E
								1242	35.47	45.8	538.2285	1074.4440	2	-1.52	3.28	179 - 186	122888	Carbamidomethyl: 5	R.FLDYCDSR.K
								1969	41.89	66.8	890.4346	1778.8646	2	-5.66	8.69	85 - 102	50376		R.DTNGIASTSGSTIELSAR.S
								801	31.59	24.1	685.8692	1369.7314	2	-5.49	6.09	72 - 84	38536		R.RPADGDTVTLAVR.D
								1427	36.95	41.6	606.2674	1210.5255	2	-4.29	8.46	169 - 178	16696		R.WDEGYDVTAR.F
122_3 – fraction 3					295.6	7	30.6	1438	32.78	47.0	538.2269	1074.4440	2	-4.48	8.54	179 - 186	169572	Carbamidomethyl: 5	R.FLDYCDSR.K
								1608	34.27	44.7	606.2675	1210.5255	2	-4.07	9.76	169 - 178	148304		R.WDEGYDVTAR.F
								2160	39.10	79.2	890.4344	1778.8646	2	-5.81	6.91	85 - 102	101900		R.DTNGIASTSGSTIELSAR.S
								1928	37.00	25.8	539.7849	1077.5607	2	-5.17	40.53	153 - 162	66864		K.AGYVAANWVK.E
								1788	35.75	33.8	660.3710	1318.7398	2	-9.38	15.05	151 - 162	42484		R.LKAGYVAANWVK.E
								604	25.35	42.5	589.3023	1176.5961	2	-5.11	24.11	187 - 197	17408		R.KPGFVAEMNGK.L
								996	29.22	22.7	530.7815	1059.5560	2	-7.09	35.44	103 - 113	16064		R.SVGGITGDNLK.E
123_2 – fraction 3					154.4	4	17.9	1631	32.74	36.8	538.2298	1074.4440	2	0.95	8.27	179 - 186	183784	Carbamidomethyl: 5	R.FLDYCDSR.K
								2121	36.92	20.0	539.7876	1077.5607	2	-0.13	20.17	153 - 162	147636		K.AGYVAANWVK.E
								1810	34.19	55.0	606.2714	1210.5255	2	2.24	16.88	169 - 178	90860		R.WDEGYDVTAR.F
								1177	28.75	42.6	457.5852	1369.7314	3	1.81	8.89	72 - 84	51932		R.RPADGDTVTLAVR.D
123_3 – fraction 3					322.9	6	30.6	1303	33.25	51.8	538.2269	1074.4440	2	-4.44	15.31	179 - 186	162744	Carbamidomethyl: 5	R.FLDYCDSR.K
								1470	34.76	56.3	606.2667	1210.5255	2	-5.41	8.97	169 - 178	97492		R.WDEGYDVTAR.F
								854	29.18	34.5	530.7820	1059.5560	2	-6.28	7.59	103 - 113	94488		R.SVGGITGDNLK.E
								881	29.54	38.4	457.5834	1369.7314	3	-2.19	9.85	72 - 84	64404		R.RPADGDTVTLAVR.D
								2020	39.60	104.8	890.4354	1778.8646	2	-4.69	9.39	85 - 102	45056		R.DTNGIASTSGSTIELSAR.S
								1784	37.53	37.0	539.7857	1077.5607	2	-3.61	11.29	153 - 162	29036		K.AGYVAANWVK.E
132_2 – fraction 3					134.3	4	22.7	1084	28.99	16.7	530.7810	1059.5560	2	-8.19	12.37	103 - 113	80212		R.SVGGITGDNLK.E
								1122	29.49	36.1	457.5854	1369.7314	3	2.12	21.26	72 - 84	44416		R.RPADGDTVTLAVR.D
								2339	39.76	61.6	890.4379	1778.8646	2	-1.94	7.53	85 - 102	33156		R.DTNGIASTSGSTIELSAR.S
								1777	34.78	19.8	606.2680	1210.5255	2	-3.31	38.95	169 - 178	12992		R.WDEGYDVTAR.F
132_3 – fraction 3					237.4	4	21.4	1371	33.29	35.3	538.2270	1074.4440	2	-4.22	10.82	179 - 186	36316	Carbamidomethyl: 5	R.FLDYCDSR.K
								2251	39.56	101.1	890.4369	1778.8646	2	-3.06	8.08	85 - 102	28532		R.DTNGIASTSGSTIELSAR.S
								1039	28.98	42.7	457.5833	1369.7314	3	-2.34	11.60	72 - 84	19676		R.RPADGDTVTLAVR.D
								1535	34.70	58.4	606.2686	1210.5255	2	-2.39	11.48	169 - 178	12604		R.WDEGYDVTAR.F
133_1 – fraction 3					109.9	3	17.9	2147	41.09	57.8	890.4382	1778.8646	2	-1.58	8.11	85 - 102	44972		R.DTNGIASTSGSTIELSAR.S
								1062	31.16	25.9	457.5880	1369.7314	3	7.78	9.12	72 - 84	28376		R.RPADGDTVTLAVR.D
								1627	36.30	26.2	606.2699	1210.5255	2	-0.13	23.21	169 - 178	14052		R.WDEGYDVTAR.F
133_2 – fraction 3					211.1	6	30.6	867	31.65	45.5	457.5845	1369.7314	3	0.17	36.70	72 - 84	38484		R.RPADGDTVTLAVR.D
								1738	39.43	30.6	539.7856	1077.5607	2	-3.84	17.67	153 - 162	37692		K.AGYVAANWVK.E
								2006	41.82	50.9	890.4343	1778.8646	2	-5.96	10.33	85 - 102	34628		R.DTNGIASTSGSTIELSAR.S
								1463	36.94	23.5	606.2678	1210.5255	2	-3.69	7.71	169 - 178	28388		R.WDEGYDVTAR.F
								1330	35.66	32.7	538.2284	1074.4440	2	-1.69	6.10	179 - 186	10700	Carbamidomethyl: 5	R.FLDYCDSR.K
								863	31.47	27.9	530.7834	1059.5560	2	-3.51	12.65	103 - 113	5340		R.SVGGITGDNLK.E
133_3 – fraction 3					206.3	5	26.2	1455	33.02	37.0	538.2274	1074.4440	2	-3.47	15.54	179 - 186	106656	Carbamidomethyl: 5	R.FLDYCDSR.K
								1004	28.97	31.6	530.7819	1059.5560	2	-6.32	9.87	103 - 113	81968		R.SVGGITGDNLK.E
								2174	39.50	71.2	890.4361	1778.8646	2	-3.91	13.81	85 - 102	50964		R.DTNGIASTSGSTIELSAR.S
								1625	34.55	40.0	606.2657	1210.5255	2	-7.04	17.60	169 - 178	45896		R.WDEGYDVTAR.F
								1088	29.43	26.6	457.5846	1369.7314	3	0.52	14.08	72 - 84	16944		R.RPADGDTVTLAVR.D
89_1 – fraction 1	F2DET3	Serine hydroxymethyltransferase	51.4	7.0	93.9	4	10.2	1469	40.60	18.0	429.2230	856.4265	2	5.62	57.82	251 - 257	9840		R.AGMIFYR.K
								1305	39.01	16.7	603.8165	1205.6227	2	-3.52	6.46	184 - 194	7108	Carbamidomethyl: 4	K.LIICGGSAYPR.D
								1472	46.60	43.9	767.3804	1532.7583	2	-7.83	12.57	374 - 389	5512		K.NAVFGDSSALSPGGVR.I
								2706	58.55	15.2	809.9179	1617.8290	2	-4.85	21.02	147 - 160	4664		K.ISATSIYFESLPYK.V
89_2 – fraction 1					156.6	3	9.1	1687	35.23	16.1	603.8159	1205.6227	2	-4.43	5.18	184 - 194	78684	Carbamidomethyl: 4	K.LIICGGSAYPR.D
								2517	40.57	87.8	767.3867	1532.7583	2	0.36	7.96	374 - 389	24388		K.NAVFGDSSALSPGGVR.I
								4239	58.44	52.7	965.4340	1928.8574	2	-2.10	14.80	68 - 83	19684	Carbamidomethyl: 15	R.YYGGNDVIDEIENLCR.D
90_1 – fraction 1					130.1	4	12.1	3667	53.59	37.0	809.9217	1617.8290	2	-0.13	7.71	147 - 160	28956		K.ISATSIYFESLPYK.V
								1651	37.22	23.1	603.8181	1205.6227	2	-0.94	14.36	184 - 194	22256	Carbamidomethyl: 4	K.LIICGGSAYPR.D
								2191	42.13	49.0	767.3863	1532.7583	2	-0.20	8.22	374 - 389	18016		K.NAVFGDSSALSPGGVR.I
								4368	60.20	21.0	965.4376	1928.8574	2	1.66	10.55	68 - 83	11320	Carbamidomethyl: 15	R.YYGGNDVIDEIENLCR.D
90_2 – fraction 1					378.2	9	23.1	1935	38.37	25.7	603.8157	1205.6227	2	-4.86	10.98	184 - 194	48608	Carbamidomethyl: 4	K.LIICGGSAYPR.D
								687	28.03	25.0	452.2394	902.4644	2	-0.11	98.95	390 - 398	48176		R.IGAPAMTSR.G
								2535	43.40	96.1	767.3838	1532.7583	2	-3.40	4.39	374 - 389	38556		K.NAVFGDSSALSPGGVR.I
								1133	31.74	16.0	437.2212	872.4215	2	7.26	101.99	251 - 257	32140	Oxidation: 3	R.AGMIFYR.K
								3791	54.69	76.2	809.9191	1617.8290	2	-3.36	8.20	147 - 160	26736		K.ISATSIYFESLPYK.V
								2178	40.23	35.6	605.6289	1813.8734	3	-4.63	10.42	161 - 176	22416		K.VSAANGYIDYDKLEEK.A
								2547	43.48	23.0	677.8106	1353.6091	2	-1.76	13.39	363 - 373	19236	Carbamidomethyl: 2, 5	K.MCDLCSITLNK.N
								420	25.75	30.3	484.2179	966.4229	2	-1.70	5.18	59 - 67	17284		K.YSEGMPGAR.Y
								4492	61.20	50.3	965.4338	1928.8574	2	-2.31	7.15	68 - 83	17180	Carbamidomethyl: 15	R.YYGGNDVIDEIENLCR.D
90_3 – fraction 1					400.1	8	22.5	1903	36.24	44.2	603.8138	1205.6227	2	-8.06	7.65	184 - 194	52784	Carbamidomethyl: 4	K.LIICGGSAYPR.D
								3774	52.54	88.8	809.9172	1617.8290	2	-5.72	11.47	147 - 160	45324		K.ISATSIYFESLPYK.V
								699	25.66	63.9	452.2386	902.4644	2	-1.99	10.45	390 - 398	41432		R.IGAPAMTSR.G
								2078	37.47	16.8	429.2210	856.4265	2	1.03	18.09	251 - 257	34872		R.AGMIFYR.K
								2459	40.93	101.7	767.3832	1532.7583	2	-4.17	17.66	374 - 389	30896		K.NAVFGDSSALSPGGVR.I
								2515	41.19	29.3	677.8076	1353.6091	2	-6.22	10.85	363 - 373	29660	Carbamidomethyl: 2, 5	K.MCDLCSITLNK.N
								2148	38.00	39.6	605.6273	1813.8734	3	-7.28	20.31	161 - 176	27644		K.VSAANGYIDYDKLEEK.A
								2822	44.03	15.8	749.0367	2244.0997	3	-5.16	18.52	124 - 145	6520		R.IMGLDLPSGGHLTHGYYTAGGK.K
89_2 – fraction 4	M0VBS3	Uncharacterized protein	24.9	6.3	126.0	3	20.3	2607	43.15	63.4	845.4531	1688.8945	2	-1.65	4.15	89 - 107	27408		K.IDGLVSGIGTGGTITGSGK.Y
	BLAST	Protein	Organism	Accession	Total Score	E value	Ident [%]	4512	62.07	43.4	698.8830	1395.7551	2	-2.61	6.68	206 - 217	22240		K.LFVVVFPSFGER.Y
		Cysteine synthase	Aegilops tauschii	EMT25722.1	474	3e-167	99	3658	52.77	19.3	645.6581	1933.9534	3	-0.49	6.66	55 - 71	5848		K.TPNSYILQQFENAANPK.I
89_3 – fraction 4					82.9	3	20.3	770	28.13	22.2	607.8359	1213.6667	2	-7.82	13.84	43 - 54	16784		K.GAVQKAEELAAK.T
								2311	41.74	30.9	697.3684	2089.1015	3	-8.73	7.77	84 - 107	11024		K.GTGGKIDGLVSGIGTGGTITGSGK.Y
								4437	62.53	29.8	698.8788	1395.7551	2	-8.62	5.01	206 - 217	4904		K.LFVVVFPSFGER.Y
90_2 – fraction 4					101.4	3	20.3	3771	55.57	43.0	967.9824	1933.9534	2	-1.60	9.84	55 - 71	11320		K.TPNSYILQQFENAANPK.I
								2864	46.12	20.5	845.4495	1688.8945	2	-5.89	16.85	89 - 107	8348		K.IDGLVSGIGTGGTITGSGK.Y
								4794	64.48	37.9	698.8826	1395.7551	2	-3.12	5.04	206 - 217	3720		K.LFVVVFPSFGER.Y
90_3 – fraction 4					185.1	5	29.1	2819	43.90	70.4	845.4500	1688.8945	2	-5.35	9.74	89 - 107	26856		K.IDGLVSGIGTGGTITGSGK.Y
								1478	32.27	22.2	893.3871	892.3848	1	-5.52	11.55	230 - 237	16532		K.EAESMVVE.-
								3843	53.16	35.2	967.9802	1933.9534	2	-3.94	11.75	55 - 71	15328		K.TPNSYILQQFENAANPK.I
								3479	49.73	26.0	733.3586	1464.7139	2	-7.71	6.96	9 - 21	10232		R.LVLTMPASMSMER.R
								4738	62.38	31.3	698.8812	1395.7551	2	-5.11	15.34	206 - 217	6044		K.LFVVVFPSFGER.Y
89_2 – fraction 1	M0USZ9	Uncharacterized protein	23.0	6.0	216.8	6	25.8	1734	34.03	24.2	420.2587	838.5025	2	0.33	19.55	86 - 93	95064		K.AIGINVPR.S
	BLAST	Protein	Organism	Accession	Total Score	E value	Ident [%]	2671	41.94	60.1	656.8825	1311.7510	2	-0.47	11.15	69 - 81	62232		K.VLQLETAAGAAIR.F
		UTP-glucose-1-phosphate uridylyltransferase	Hordeum vulgare	Q43772.1	401	5e-137	98	1584	32.77	46.4	590.6645	1768.9723	3	-0.46	13.67	127 - 142	53048		R.VKPSNPSIELGPEFKK.V
								2198	37.90	17.2	547.9644	1640.8774	3	-3.67	7.57	127 - 141	24540		R.VKPSNPSIELGPEFK.K
								634	25.85	26.6	603.3859	602.3792	1	-0.91	5.24	96 - 100	14176		R.FLPVK.A
								3826	51.94	42.3	650.8715	1299.7286	2	-0.13	6.11	152 - 163	7916		K.SIPSIVELDSLK.V
89_3 – fraction 1					149.4	4	23.4	1853	34.62	30.1	420.2571	838.5025	2	-3.40	25.25	86 - 93	28620		K.AIGINVPR.S
								1492	33.33	45.6	590.6598	1768.9723	3	-8.42	7.48	127 - 142	18980		R.VKPSNPSIELGPEFKK.V
								2360	42.68	45.0	656.8803	1311.7510	2	-3.76	21.44	69 - 81	12436		K.VLQLETAAGAAIR.F
								3599	52.27	28.7	650.8678	1299.7286	2	-5.74	9.89	152 - 163	8692		K.SIPSIVELDSLK.V
90_2 – fraction 1					318.1	8	41.1	1735	36.71	34.4	420.2576	838.5025	2	-2.16	63.34	86 - 93	278416		K.AIGINVPR.S
								1586	35.45	51.6	590.6611	1768.9723	3	-6.15	7.24	127 - 142	107992		R.VKPSNPSIELGPEFKK.V
								3739	54.22	60.2	650.8693	1299.7286	2	-3.44	11.66	152 - 163	66468		K.SIPSIVELDSLK.V
								894	29.78	16.9	507.7969	1013.5869	2	-7.62	10.09	46 - 54	38064		K.RLVDAEALK.M
								2644	44.51	56.1	656.8784	1311.7510	2	-6.75	26.24	69 - 81	30720		K.VLQLETAAGAAIR.F
								2213	40.57	26.9	547.9642	1640.8774	3	-4.05	21.97	127 - 141	28788		R.VKPSNPSIELGPEFK.K
								2947	47.09	33.2	551.6433	1651.9145	3	-3.84	81.70	186 - 201	28368		K.AGVKLEIPDGAVLENK.D
								3960	56.13	38.8	738.4004	1474.7932	2	-4.71	11.59	31 - 42	13820		K.IFNTNNLWVNLK.A
90_3 – fraction 1					329.3	8	35.4	1724	34.50	28.9	420.2579	838.5025	2	-1.57	16.22	86 - 93	154652		K.AIGINVPR.S
								3736	52.18	57.0	650.8683	1299.7286	2	-5.05	7.10	152 - 163	81824		K.SIPSIVELDSLK.V
								1597	33.41	65.4	590.6605	1768.9723	3	-7.23	9.34	127 - 142	50560		R.VKPSNPSIELGPEFKK.V
								2657	42.49	42.0	656.8804	1311.7510	2	-3.70	7.27	69 - 81	39520		K.VLQLETAAGAAIR.F
								2198	38.50	42.2	821.4379	1640.8774	2	-9.77	8.88	127 - 141	17792		R.VKPSNPSIELGPEFK.K
								2939	44.88	26.1	649.3498	1296.6925	2	-5.78	17.49	190 - 201	16268		K.LEIPDGAVLENK.D
								883	27.22	17.5	507.7973	1013.5869	2	-6.71	5.31	46 - 54	15788		K.RLVDAEALK.M
								2959	45.06	50.3	551.6416	1651.9145	3	-6.98	9.77	186 - 201	11756		K.AGVKLEIPDGAVLENK.D
89_1 – fraction 2	F2CQR0	Malate dehydrogenase	35.8	9.2	115.9	3	5.8	322	29.45	53.9	431.2326	860.4538	2	-3.80	9.37	130 - 137	9676	Carbamidomethyl: 3	K.GLCTAIAR.H
								2801	59.61	42.5	610.3531	1218.6972	2	-4.63	8.58	173 - 183	6072		K.LFGVTTLDVVR.A
								2000	47.66	19.5	449.9357	1346.7922	3	-5.10	24.46	172 - 183	3424		K.KLFGVTTLDVVR.A
89_2 – fraction 2					220.2	6	16.2	739	26.64	25.2	431.2331	860.4538	2	-2.54	6.28	130 - 137	72292	Carbamidomethyl: 3	K.GLCTAIAR.H
								3601	52.23	40.1	610.3548	1218.6972	2	-1.83	5.35	173 - 183	67948		K.LFGVTTLDVVR.A
								2743	44.41	50.7	449.9361	1346.7922	3	-4.30	36.40	172 - 183	32748		K.KLFGVTTLDVVR.A
								4363	60.25	52.4	865.4635	1728.9145	2	-1.24	10.04	305 - 321	13172		K.SGVEEVLGLGELSALEK.E
								4768	65.48	25.9	897.0350	1792.0645	2	-5.00	20.36	34 - 52	5644		K.VAILGAAGGIGQPLALLMK.L
								4401	60.17	25.9	905.0360	1808.0594	2	-1.09	7.40	34 - 52	4416	Oxidation: 18	K.VAILGAAGGIGQPLALLMK.L
89_3 – fraction 2					108.4	3	5.8	3537	53.10	36.6	610.3528	1218.6972	2	-5.14	6.39	173 - 183	80952		K.LFGVTTLDVVR.A
								702	27.59	15.9	431.2325	860.4538	2	-3.87	7.45	130 - 137	52032	Carbamidomethyl: 3	K.GLCTAIAR.H
								2716	45.42	55.9	449.9356	1346.7922	3	-5.37	23.10	172 - 183	32548		K.KLFGVTTLDVVR.A
90_1 – fraction 2					143.8	4	10.7	3683	53.68	58.4	610.3568	1218.6972	2	1.48	7.06	173 - 183	37744		K.LFGVTTLDVVR.A
								2849	46.05	23.2	674.4022	1346.7922	2	-1.76	15.87	172 - 183	18696		K.KLFGVTTLDVVR.A
								4496	61.60	22.4	865.4632	1728.9145	2	-1.58	8.85	305 - 321	13764		K.SGVEEVLGLGELSALEK.E
								695	28.24	39.9	431.2369	860.4538	2	6.38	21.60	130 - 137	5220	Carbamidomethyl: 3	K.GLCTAIAR.H
90_2 – fraction 2					338.0	8	32.2	857	29.59	52.8	431.2353	860.4538	2	2.53	6.78	130 - 137	66520	Carbamidomethyl: 3	K.GLCTAIAR.H
								3718	55.12	84.3	610.3529	1218.6972	2	-4.98	13.59	173 - 183	38192		K.LFGVTTLDVVR.A
								2884	47.57	44.3	449.9356	1346.7922	3	-5.37	14.78	172 - 183	18228		K.KLFGVTTLDVVR.A
								4775	65.17	39.4	998.8605	2993.5822	3	-7.53	8.30	53 - 81	8800		K.LNPLVSSLSLYDIAATPGVAADVSHINTR.A
								5442	71.48	23.4	1304.6824	2607.3544	2	-1.62	13.75	86 - 111	6132		K.GFVGDDQLGEALEGADLVIIPAGVPR.K
								5015	67.77	24.6	897.0366	1792.0645	2	-3.24	13.26	34 - 52	4356		K.VAILGAAGGIGQPLALLMK.L
								4651	62.54	45.2	865.4606	1728.9145	2	-4.54	5.76	305 - 321	4148		K.SGVEEVLGLGELSALEK.E
								4679	62.77	24.0	905.0298	1808.0594	2	-7.89	11.35	34 - 52	3876	Oxidation: 18	K.VAILGAAGGIGQPLALLMK.L
90_3 – fraction 2					144.8	3	5.8	3804	52.72	64.4	610.3525	1218.6972	2	-5.53	6.98	173 - 183	46152		K.LFGVTTLDVVR.A
								2984	45.41	44.4	449.9359	1346.7922	3	-4.66	6.63	172 - 183	36712		K.KLFGVTTLDVVR.A
								888	27.48	36.1	431.2339	860.4538	2	-0.71	21.30	130 - 137	25748	Carbamidomethyl: 3	K.GLCTAIAR.H
89_1 – fraction 3	F2CQP8	Predicted protein	32.5	5.2	117.5	3	11.7	2400	53.89	67.5	639.8170	1277.6292	2	-7.58	12.92	267 - 277	5012		K.ITSFLDPDGWK.V
	BLAST	Protein	Organism	Accession	Total Score	E value	Ident [%]	1570	42.82	17.2	757.3775	1512.7429	2	-1.56	9.66	150 - 162	3760	Carbamidomethyl: 8; Oxidation: 11	R.GPTPEPLCQVMLR.V
		Lactoylglutathione lyase	Aegilops tauschii	EMT08036.1	592	0.0	98	1805	45.35	32.8	565.2935	1128.5815	2	-7.98	11.54	10 - 19	3388		K.SAEAVLEWPK.Q
89_3 – fraction 3					174.1	4	16.2	3511	52.78	59.1	639.8190	1277.6292	2	-4.50	6.37	267 - 277	19680		K.ITSFLDPDGWK.V
								1176	31.89	15.4	523.7869	1045.5655	2	-6.03	18.88	238 - 247	18692		K.SAEAVELVTK.E
								1853	37.62	41.2	750.8853	1499.7620	2	-4.01	10.58	10 - 22	14432		K.SAEAVLEWPKQDK.K
								2837	46.51	58.4	749.3758	1496.7480	2	-7.32	9.70	150 - 162	9916	Carbamidomethyl: 8	R.GPTPEPLCQVMLR.V
90_2 – fraction 3					158.6	5	14.8	2958	48.36	50.4	749.3776	1496.7480	2	-4.92	7.29	150 - 162	71172	Carbamidomethyl: 8	R.GPTPEPLCQVMLR.V
								3668	54.76	33.8	639.8193	1277.6292	2	-3.98	8.66	267 - 277	41500		K.ITSFLDPDGWK.V
								2714	46.09	28.5	565.2942	1128.5815	2	-6.76	12.92	10 - 19	25404		K.SAEAVLEWPK.Q
								1641	36.82	22.7	598.2318	1194.4508	2	-1.47	17.45	41 - 49	20144	Carbamidomethyl: 1, 5	K.CYTECFGMK.L
								2437	43.80	23.2	757.3766	1512.7429	2	-2.76	8.58	150 - 162	16432	Carbamidomethyl: 8; Oxidation: 11	R.GPTPEPLCQVMLR.V
90_3 – fraction 3					231.7	7	24.7	1299	31.71	22.1	523.7877	1045.5655	2	-4.42	13.55	238 - 247	93488		K.SAEAVELVTK.E
								2927	46.21	28.7	749.3762	1496.7480	2	-6.78	10.28	150 - 162	35816	Carbamidomethyl: 8	R.GPTPEPLCQVMLR.V
								2369	41.31	28.8	757.3739	1512.7429	2	-6.34	11.15	150 - 162	25276	Carbamidomethyl: 8; Oxidation: 11	R.GPTPEPLCQVMLR.V
								936	28.41	27.4	606.2271	1210.4457	2	-5.04	26.15	41 - 49	14272	Carbamidomethyl: 1, 5; Oxidation: 8	K.CYTECFGMK.L
								1928	37.24	45.1	750.8819	1499.7620	2	-8.51	8.64	10 - 22	13836		K.SAEAVLEWPKQDK.K
								3762	52.42	43.4	639.8164	1277.6292	2	-8.53	24.15	267 - 277	13412		K.ITSFLDPDGWK.V
								2371	41.22	36.2	842.9099	1683.8104	2	-3.10	13.16	222 - 237	7844		K.GNAYAQVAIGTDDVYK.S
89_2 – fraction 3	M0WZP4	Uncharacterized protein	47.1	5.7	256.0	6	14.1	865	26.67	40.3	540.2599	1078.5043	2	0.84	28.56	253 - 261	260772		R.FGDLNEQTR.A
	BLAST	Protein	Organism	Accession	Total Score	E value	Ident [%]	2840	43.38	45.4	743.8837	1485.7504	2	1.71	9.35	332 - 344	219404		R.QVFTPYGEVGYVK.I
		Polyadenylate-binding protein RBP45-like	Oryza brachyantha	XP 006658612	545	0.0	79	2084	36.98	48.6	551.2608	1100.5073	2	-0.26	5.85	351 - 359	84540	Carbamidomethyl: 1	R.CGFVQFTSR.A
								2603	41.34	49.0	618.2922	1851.8540	3	0.39	11.94	147 - 162	65260		K.HTGQPEGYGFIEFQSR.A
								2034	36.55	22.2	524.5058	2093.9919	4	1.12	102.92	145 - 162	33688		R.NKHTGQPEGYGFIEFQSR.A
								690	25.01	50.5	682.8219	1363.6303	2	-0.79	6.79	186 - 197	23560	Carbamidomethyl: 6	K.LNWASCSAGDKR.G
89_3 – fraction 3					332.4	7	19.2	1039	27.52	50.8	540.2576	1078.5043	2	-3.47	10.36	253 - 261	183704		R.FGDLNEQTR.A
								2926	44.07	53.4	743.8787	1485.7504	2	-5.09	10.12	332 - 344	166648		R.QVFTPYGEVGYVK.I
								2186	37.53	58.0	551.2601	1100.5073	2	-1.46	13.34	351 - 359	59536	Carbamidomethyl: 1	R.CGFVQFTSR.A
								2148	37.18	47.0	699.0001	2093.9919	3	-6.35	5.91	145 - 162	32588		R.NKHTGQPEGYGFIEFQSR.A
								2715	42.40	40.6	1067.0164	2132.0280	2	-4.61	9.23	360 - 380	30848	Carbamidomethyl: 2	R.ACAEQAISALNGSQIGSSNVR.L
								1060	27.52	37.6	719.8336	1437.6592	2	-4.59	18.30	262 - 274	21456	Oxidation: 2, 5	R.AMTEMNGVPLSTR.Q
								2697	41.96	45.1	618.2895	1851.8540	3	-3.96	7.81	147 - 162	16184		K.HTGQPEGYGFIEFQSR.A
90_2 – fraction 3					223.1	5	11.1	858	29.54	54.8	540.2581	1078.5043	2	-2.47	5.46	253 - 261	192492		R.FGDLNEQTR.A
								2117	39.79	45.2	551.2596	1100.5073	2	-2.44	7.46	351 - 359	56384	Carbamidomethyl: 1	R.CGFVQFTSR.A
								2617	44.10	54.4	618.2894	1851.8540	3	-4.14	9.61	147 - 162	30468		K.HTGQPEGYGFIEFQSR.A
								678	28.03	40.0	682.8192	1363.6303	2	-4.67	10.93	186 - 197	21336	Carbamidomethyl: 6	K.LNWASCSAGDKR.G
								2075	39.35	28.7	524.5006	2093.9919	4	-8.95	22.88	145 - 162	20944		R.NKHTGQPEGYGFIEFQSR.A
90_3 – fraction 3					362.9	8	22.0	2794	43.86	39.2	743.8796	1485.7504	2	-3.80	8.69	332 - 344	105384		R.QVFTPYGEVGYVK.I
								857	27.05	44.5	540.2581	1078.5043	2	-2.56	9.79	253 - 261	68972		R.FGDLNEQTR.A
								2052	37.42	55.9	551.2588	1100.5073	2	-3.92	8.14	351 - 359	53428	Carbamidomethyl: 1	R.CGFVQFTSR.A
								2605	42.16	75.8	1067.0173	2132.0280	2	-3.70	11.38	360 - 380	25592	Carbamidomethyl: 2	R.ACAEQAISALNGSQIGSSNVR.L
								2099	37.75	23.0	703.8387	1405.6694	2	-4.70	42.71	262 - 274	19500		R.AMTEMNGVPLSTR.Q
								2047	37.33	40.6	699.0023	2093.9919	3	-3.29	17.85	145 - 162	17876		R.NKHTGQPEGYGFIEFQSR.A
								2571	41.90	41.9	618.2887	1851.8540	3	-5.19	7.31	147 - 162	17724		K.HTGQPEGYGFIEFQSR.A
								672	25.58	42.0	682.8204	1363.6303	2	-2.93	15.65	186 - 197	12908	Carbamidomethyl: 6	K.LNWASCSAGDKR.G
89_1 – fraction 3	M0VD44	Proliferating cell nuclear antigen	21.7	4.5	137.8	3	22.4	960	36.17	31.4	469.7390	937.4691	2	-6.10	9.82	174 - 181	17232		K.IGEMGYIR.F
								1518	42.18	87.6	791.3836	1580.7617	2	-5.76	11.37	102 - 116	14656	Carbamidomethyl: 14	K.FSTAGDIGTANIVCR.Q
								2339	55.20	18.8	806.3887	2416.1580	3	-5.65	13.89	51 - 71	5076	Oxidation: 2	K.LMDIDSEHLGIPDSEYQAIVR.M
89_2 – fraction 3					112.1	3	17.3	2251	40.05	68.3	791.3871	1580.7617	2	-1.25	11.44	102 - 116	48884	Carbamidomethyl: 14	K.FSTAGDIGTANIVCR.Q
								1505	33.39	28.3	469.7399	937.4691	2	-4.14	14.41	174 - 181	33560		K.IGEMGYIR.F
								1620	34.70	15.5	610.3032	1218.5914	2	0.34	10.08	14 - 24	12484	Carbamidomethyl: 1	R.CAGNDDIITIK.A
90_1 – fraction 3					197.2	4	29.1	2079	42.53	98.5	791.3875	1580.7617	2	-0.74	7.62	102 - 116	67112	Carbamidomethyl: 14	K.FSTAGDIGTANIVCR.Q
								1365	36.17	35.1	469.7432	937.4691	2	2.95	10.88	174 - 181	39940		K.IGEMGYIR.F
								4107	61.60	31.7	774.4300	1546.8454	2	0.05	8.28	83 - 97	20588		K.DLSSIGDTVIISVTK.E
								3117	52.03	31.9	1052.4441	2102.8739	2	-0.08	5.02	25 - 43	14848		K.ADDGSDTVTFMFESPNQDK.I
90_2 – fraction 3					370.5	8	45.4	1599	36.56	34.8	469.7407	937.4691	2	-2.44	9.75	174 - 181	140836		K.IGEMGYIR.F
								2369	43.18	85.7	791.3863	1580.7617	2	-2.33	8.40	102 - 116	119664	Carbamidomethyl: 14	K.FSTAGDIGTANIVCR.Q
								1749	37.82	38.9	610.3003	1218.5914	2	-4.38	6.34	14 - 24	93692	Carbamidomethyl: 1	R.CAGNDDIITIK.A
								3839	56.21	30.3	801.0577	2400.1631	3	-5.00	4.74	51 - 71	53792		K.LMDIDSEHLGIPDSEYQAIVR.M
								827	29.90	20.2	477.7377	953.4641	2	-3.27	16.38	174 - 181	42248	Oxidation: 4	K.IGEMGYIR.F
								4486	62.15	65.0	774.4268	1546.8454	2	-4.14	6.42	83 - 97	35596		K.DLSSIGDTVIISVTK.E
								3431	52.50	36.7	806.3889	2416.1580	3	-5.46	7.65	51 - 71	30520	Oxidation: 2	K.LMDIDSEHLGIPDSEYQAIVR.M
								3461	52.77	58.8	1052.4413	2102.8739	2	-2.81	7.73	25 - 43	20912		K.ADDGSDTVTFMFESPNQDK.I
90_3 – fraction 3					257.2	5	25.5	2316	40.67	118.3	791.3832	1580.7617	2	-6.19	13.34	102 - 116	94184	Carbamidomethyl: 14	K.FSTAGDIGTANIVCR.Q
								830	27.60	31.0	477.7374	953.4641	2	-4.00	14.47	174 - 181	66376	Oxidation: 4	K.IGEMGYIR.F
								632	25.80	34.3	470.7108	939.4120	2	-5.36	12.12	72 - 79	35864		R.MPSSEFSR.I
								1666	34.22	37.0	469.7413	937.4691	2	-1.27	8.92	174 - 181	33432		K.IGEMGYIR.F
								3343	50.33	36.8	1052.4353	2102.8739	2	-8.44	13.85	25 - 43	6808		K.ADDGSDTVTFMFESPNQDK.I
89_1 – fraction 2	M0VHD6	Uncharacterized protein	29.6	5.5	179.1	5	24.4	2066	46.71	20.9	644.3645	1286.7234	2	-7.02	17.30	131 - 142	22008		R.SIAVSPLPYNVK.L
	BLAST	Protein	Organism	Accession	Total Score	E value	Ident [%]	2601	52.16	39.8	582.3151	1162.6234	2	-6.72	9.70	193 - 203	14060		K.LSFAGADLEIK.T
		La protein-like protein	Aegilops tauschii	EMT33344.1	615	1e-162	95	2995	56.91	39.8	766.3711	1530.7355	2	-5.04	12.48	143 - 155	5996		K.LEDVQSFFAQYGK.V
								2670	52.93	32.3	801.3782	1600.7522	2	-6.40	12.10	30 - 42	4540		R.QVEFYFSDSNLPR.D
								2938	56.07	46.4	647.3554	1939.0626	3	-9.39	15.70	114 - 130	4428		R.ATELLKPDELIVQIDSR.S
89_2 – fraction 2					128.7	3	14.0	2737	42.45	45.1	644.3688	1286.7234	2	-0.38	12.59	131 - 142	70280		R.SIAVSPLPYNVK.L
								4001	53.73	32.7	766.3749	1530.7355	2	-0.18	8.45	143 - 155	35240		K.LEDVQSFFAQYGK.V
								3532	49.34	50.9	801.3814	1600.7522	2	-2.45	14.85	30 - 42	20488		R.QVEFYFSDSNLPR.D
89_3 – fraction 2					184.6	4	18.1	3478	48.98	24.2	582.3167	1162.6234	2	-3.85	13.09	193 - 203	48768		K.LSFAGADLEIK.T
								2826	43.11	30.3	644.3648	1286.7234	2	-6.46	7.77	131 - 142	27092		R.SIAVSPLPYNVK.L
								3567	49.80	60.1	801.3780	1600.7522	2	-6.75	5.62	30 - 42	25100		R.QVEFYFSDSNLPR.D
								4033	54.16	70.0	766.3703	1530.7355	2	-6.17	6.60	143 - 155	16228		K.LEDVQSFFAQYGK.V
90_1 – fraction 2					88.1	3	12.2	3820	54.94	41.8	766.3745	1530.7355	2	-0.73	9.88	143 - 155	22040		K.LEDVQSFFAQYGK.V
								3352	50.58	25.9	801.3830	1600.7522	2	-0.48	12.74	30 - 42	12272		R.QVEFYFSDSNLPR.D
								2900	46.32	20.4	761.4931	760.4847	1	1.43	16.99	240 - 246	6492		K.GLILAFK.L
90_2 – fraction 2					170.5	4	18.1	2736	45.25	40.2	644.3668	1286.7234	2	-3.34	5.92	131 - 142	42708		R.SIAVSPLPYNVK.L
								3376	50.88	21.6	582.3158	1162.6234	2	-5.48	10.51	193 - 203	32188		K.LSFAGADLEIK.T
								3942	56.04	60.3	766.3707	1530.7355	2	-5.68	9.41	143 - 155	28260		K.LEDVQSFFAQYGK.V
								3477	51.78	48.4	801.3815	1600.7522	2	-2.27	11.40	30 - 42	15368		R.QVEFYFSDSNLPR.D
89_1 – fraction 3	M0WCC2	Phosphoribosylformylglycinamidine cyclo-ligase	34.2	5.0	116.0	4	16.7	1917	46.76	44.6	578.3172	1154.6295	2	-8.31	21.68	185 - 195	8352		R.SGLSLTDPLPR.N
								2190	50.08	19.9	695.8604	1389.7140	2	-5.57	29.12	311 - 323	5500		R.IGEVIQGEGVQYV.-
								1614	43.35	23.0	686.8527	1371.6994	2	-6.23	18.01	5 - 18	3464		K.GAGVDIDAGTELVR.R
								1499	42.07	28.5	542.6140	1624.8322	3	-7.34	14.00	229 - 244	2980		K.GLAHITGGGFTDNIPR.V
89_3 – fraction 3					136.7	3	12.4	2723	45.61	56.5	578.3189	1154.6295	2	-5.42	9.49	185 - 195	35536		R.SGLSLTDPLPR.N
								3149	49.34	44.9	695.8602	1389.7140	2	-5.90	15.76	311 - 323	32760		R.IGEVIQGEGVQYV.-
								2141	40.30	35.4	542.6145	1624.8322	3	-6.53	12.71	229 - 244	18172		K.GLAHITGGGFTDNIPR.V
90_2 – fraction 3					142.0	3	11.5	1023	31.59	43.4	582.7968	1163.5823	2	-2.84	5.19	301 - 310	32652		K.ILEESSPAYR.I
								2287	42.39	43.3	542.6142	1624.8322	3	-7.08	100.47	229 - 244	28136		K.GLAHITGGGFTDNIPR.V
								2860	47.48	55.2	578.3201	1154.6295	2	-3.45	8.46	185 - 195	26788		R.SGLSLTDPLPR.N
90_3 – fraction 3					100.2	3	11.5	1030	29.22	47.1	582.7964	1163.5823	2	-3.47	11.79	301 - 310	33204		K.ILEESSPAYR.I
								2802	45.25	28.0	578.3168	1154.6295	2	-9.10	7.93	185 - 195	12688		R.SGLSLTDPLPR.N
								2227	39.94	25.0	542.6139	1624.8322	3	-7.51	40.32	229 - 244	12544		K.GLAHITGGGFTDNIPR.V
89_2 – fraction 3	M0YUL2	Uncharacterized protein	38.7	8.5	122.7	4	13.4	1368	32.25	40.7	586.3224	1170.6357	2	-4.64	6.64	289 - 300	62860		R.VNTISAGPLGSR.A
	BLAST	Protein	Organism	Accession	Total Score	E value	Ident [%]	3714	53.26	43.1	919.9553	1837.8999	2	-2.05	17.71	82 - 99	21320		R.AFIAGVADDNGYGWAIAK.A
		Enoyl-[acyl-carrier-protein] reductase [NADH], chloroplastic	Aegilops tauschii	EMT23893.1	719	0.0	96	1565	33.83	23.7	480.9463	1439.8209	3	-2.56	5.82	287 - 300	12848		K.IRVNTISAGPLGSR.A
								3891	55.08	15.2	577.3070	1728.9006	3	-0.84	390.02	63 - 80	7520		R.AVSGEGSSSGLPIDLRGK.R
89_3 – fraction 3					130.7	3	11.6	1343	33.18	36.3	586.3226	1170.6357	2	-4.36	6.80	289 - 300	37208		R.VNTISAGPLGSR.A
								2443	42.90	58.7	778.3904	1554.7752	2	-5.83	32.96	311 - 323	9728		K.MIEYSYVNAPLQK.E
								3654	54.16	35.7	919.9529	1837.8999	2	-4.75	12.95	82 - 99	5516		R.AFIAGVADDNGYGWAIAK.A
90_2 – fraction 3					224.8	5	15.1	1440	35.18	26.1	586.3224	1170.6357	2	-4.59	11.86	289 - 300	80376		R.VNTISAGPLGSR.A
								2579	45.03	67.1	778.3920	1554.7752	2	-3.71	9.64	311 - 323	30908		K.MIEYSYVNAPLQK.E
								502	26.99	30.3	621.2928	1240.5758	2	-3.85	3.49	255 - 267	26224	Oxidation: 9	R.TIPGYGGGMSSAK.A
								1128	32.45	43.5	613.2946	1224.5809	2	-5.01	9.78	255 - 267	26048		R.TIPGYGGGMSSAK.A
								3841	56.21	57.7	919.9540	1837.8999	2	-3.51	19.71	82 - 99	23716		R.AFIAGVADDNGYGWAIAK.A
90_3 – fraction 3					164.0	5	15.1	2506	42.48	44.2	778.3892	1554.7752	2	-7.28	17.36	311 - 323	20412		K.MIEYSYVNAPLQK.E
								1132	30.12	47.8	613.2944	1224.5809	2	-5.34	11.39	255 - 267	19444		R.TIPGYGGGMSSAK.A
								508	24.63	28.5	621.2925	1240.5758	2	-4.25	11.26	255 - 267	19268	Oxidation: 9	R.TIPGYGGGMSSAK.A
								1654	34.74	24.4	480.9445	1439.8209	3	-6.45	31.82	287 - 300	10692		K.IRVNTISAGPLGSR.A
								2530	42.64	19.1	772.8993	1543.7842	2	-0.05	19.99	63 - 78	5204		R.AVSGEGSSSGLPIDLR.G
89_1 – fraction 3	M0VZB7	Uncharacterized protein	39.8	6.7	66.5	3	11.2	1371	40.57	25.5	841.4170	1680.8319	2	-7.35	11.39	114 - 131	9956		K.IGANYASGGSGILDTTGK.G
	BLAST	Protein	Organism	Accession	Total Score	E value	Ident [%]	1438	41.25	20.3	408.7525	815.4939	2	-4.27	96.22	107 - 113	6860	Carbamidomethyl: 6	K.ILLGLCK.I
		GDSL esterase/lipase	Aegilops tauschii	EMT15593.1	372	4e-125	92	339	29.55	20.7	505.9809	2019.9142	4	-9.74	104.56	146 - 162	3340	Carbamidomethyl: 7; Oxidation: 5	K.AADNMICYPSKEEHLAR.S
89_2 – fraction 3					137.1	3	13.1	1999	38.15	41.1	841.4231	1680.8319	2	-0.16	14.92	114 - 131	41008		K.IGANYASGGSGILDTTGK.G
								3216	48.69	78.0	799.3991	1596.7896	2	-3.76	10.63	75 - 88	13512		R.FTNGYNLADVISQR.L
								1216	30.72	18.0	668.9772	2003.9193	3	-4.72	6.51	146 - 162	5832	Carbamidomethyl: 7	K.AADNMICYPSKEEHLAR.S
89_3 – fraction 3					165.5	3	13.1	2043	39.40	85.7	841.4193	1680.8319	2	-4.65	13.16	114 - 131	22024		K.IGANYASGGSGILDTTGK.G
								3162	49.52	59.0	799.3961	1596.7896	2	-7.51	7.96	75 - 88	18220		R.FTNGYNLADVISQR.L
								3398	51.71	20.8	913.4639	1824.9226	2	-5.16	6.72	209 - 225	9944	Carbamidomethyl: 12; Oxidation: 1	R.MVGILDVPPIGCTPGQR.A
90_1 – fraction 3					130.6	3	13.1	1874	40.81	75.5	841.4240	1680.8319	2	0.87	16.01	114 - 131	24464		K.IGANYASGGSGILDTTGK.G
								3017	51.02	20.8	799.4015	1596.7896	2	-0.80	7.45	75 - 88	9308		R.FTNGYNLADVISQR.L
								3631	55.66	34.4	905.4723	1808.9277	2	1.24	8.76	209 - 225	7824	Carbamidomethyl: 12	R.MVGILDVPPIGCTPGQR.A
90_2 – fraction 3					212.4	7	23.7	2169	41.41	71.2	841.4202	1680.8319	2	-3.56	12.27	114 - 131	59588		K.IGANYASGGSGILDTTGK.G
								1134	32.52	17.7	440.2291	1756.8791	4	4.53	80.66	59 - 74	41156		R.ANRPYGMDLPGRPTGR.F
								2299	41.36	17.2	408.7531	815.4939	2	-2.73	11.39	107 - 113	39804	Carbamidomethyl: 6	K.ILLGLCK.I
								566	27.61	20.2	444.2280	1772.8740	4	4.90	39.15	59 - 74	26180	Oxidation: 7	R.ANRPYGMDLPGRPTGR.F
								1291	33.80	26.4	501.9845	2003.9193	4	-5.18	31.57	146 - 162	23804	Carbamidomethyl: 7	K.AADNMICYPSKEEHLAR.S
								3325	51.44	33.1	799.3989	1596.7896	2	-4.04	7.98	75 - 88	21244		R.FTNGYNLADVISQR.L
								4011	56.66	26.6	905.4691	1808.9277	2	-2.28	5.80	209 - 225	7880	Carbamidomethyl: 12	R.MVGILDVPPIGCTPGQR.A
90_3 – fraction 3					245.2	6	19.5	2262	39.03	85.7	841.4173	1680.8319	2	-6.98	7.36	114 - 131	46092		K.IGANYASGGSGILDTTGK.G
								2249	39.11	27.8	408.7534	815.4939	2	-1.94	25.35	107 - 113	40216	Carbamidomethyl: 6	K.ILLGLCK.I
								3406	49.16	48.7	799.3999	1596.7896	2	-2.72	9.28	75 - 88	14444		R.FTNGYNLADVISQR.L
								3985	54.61	23.4	905.4645	1808.9277	2	-7.29	10.77	209 - 225	13112	Carbamidomethyl: 12	R.MVGILDVPPIGCTPGQR.A
								870	27.88	17.4	505.9810	2019.9142	4	-9.56	98.66	146 - 162	11392	Carbamidomethyl: 7; Oxidation: 5	K.AADNMICYPSKEEHLAR.S
								3442	51.40	42.2	913.4644	1824.9226	2	-4.61	7.97	209 - 225	7172	Carbamidomethyl: 12; Oxidation: 1	R.MVGILDVPPIGCTPGQR.A
89_1 – fraction 2	F2D5M0	Predicted protein	46.3	5.4	86.6	4	9.6	717	33.37	17.0	497.2693	992.5291	2	-5.00	77.73	426 - 435	8268		K.AAGLQFATSK.I
	BLAST	Protein	Organism	Accession	Total Score	E value	Ident [%]	1868	44.55	24.2	670.3787	1338.7507	2	-5.82	16.44	28 - 40	7848		K.QGVQPGELAIISK.E
		Monodehydroascorbate reductase	Triticum urartu	EMS61301.1	780	0.0	93	1556	41.39	22.0	575.3019	1148.5978	2	-7.54	28.10	54 - 63	6400		K.AYLFPQSPAR.L
								1956	45.32	23.4	582.7967	1163.5863	2	-6.46	15.85	78 - 86	3052		R.LLPEWYSEK.G
89_2 – fraction 2					106.0	3	10.6	2238	38.23	41.2	575.3039	1148.5978	2	-3.94	8.23	54 - 63	31260		K.AYLFPQSPAR.L
								3646	50.41	37.8	992.4900	1982.9698	2	-2.17	12.47	130 - 147	15888		K.LSDFGTQGADSNNILYLR.E
								4086	56.88	27.0	1050.9798	2099.9476	2	-1.22	9.28	334 - 351	9736		K.EAGSAVAEYDYLPYFYSR.S
90_2 – fraction 2					195.1	6	17.9	1277	32.93	16.8	497.2707	992.5291	2	-2.32	65.51	426 - 435	65080		K.AAGLQFATSK.I
								2258	41.01	39.0	575.3033	1148.5978	2	-4.99	11.20	54 - 63	31116		K.AYLFPQSPAR.L
								3595	52.86	57.5	992.4915	1982.9698	2	-0.68	14.69	130 - 147	25852		K.LSDFGTQGADSNNILYLR.E
								2713	44.98	32.4	582.7966	1163.5863	2	-6.61	9.58	78 - 86	22936		R.LLPEWYSEK.G
								1089	31.45	25.8	715.8825	1429.7565	2	-4.30	7.83	41 - 53	21908		K.EAVAPYERPALSK.A
								4340	59.72	23.7	1050.9746	2099.9476	2	-6.15	13.61	334 - 351	15920		K.EAGSAVAEYDYLPYFYSR.S
90_3 – fraction 2					112.8	4	12.6	2229	38.76	30.7	575.3022	1148.5978	2	-6.93	9.02	54 - 63	26000		K.AYLFPQSPAR.L
								2691	42.75	22.5	582.7978	1163.5863	2	-4.43	11.13	78 - 86	17396		R.LLPEWYSEK.G
								3566	50.69	28.2	992.4832	1982.9698	2	-9.03	15.00	130 - 147	10392		K.LSDFGTQGADSNNILYLR.E
								4290	57.48	31.4	1050.9784	2099.9476	2	-2.61	21.39	334 - 351	7332		K.EAGSAVAEYDYLPYFYSR.S
89_1 – fraction 1	M0W8S8	Uncharacterized protein OS=Hordeum vulgare var. distichum PE=3 SV=1	71.2	5.1	541.8	3	5.5	2240	48.42	23.3	519.5855	1555.7453	3	-6.90	23.74	306 - 317	6192	Oxidation: 8	R.ARFEELNMDLFR.K
	BLAST	Protein	Organism	Accession	Total Score	E value	Ident [%]	1656	42.44	22.1	744.3494	1486.6940	2	-6.60	9.15	40 - 52	6144		R.TTPSYVAFTDTER.L
		Heat shock cognate 70 kDa protein	Aegilops tauschii	EMT11692.1	1334	0.0	99	1749	43.37	26.0	679.8063	1357.6085	2	-7.72	33.62	546 - 556	5208		K.NALENYAYNMR.N
89_2 – fraction 1					637.5	4	5.5	2161	38.22	51.1	744.3536	1486.6940	2	-0.95	14.15	40 - 52	16764		R.TTPSYVAFTDTER.L
								2556	43.05	22.3	519.5883	1555.7453	3	-1.38	58.93	306 - 317	16440	Oxidation: 8	R.ARFEELNMDLFR.K
								3846	54.63	39.1	657.3144	1312.6122	2	1.59	9.26	308 - 317	10416		R.FEELNMDLFR.K
								212	22.14	21.2	577.7691	1153.5251	2	-1.30	16.61	81 - 91	9868		R.FSDASVQSDAK.L
90_1 – fraction 1					510.4	5	8.8	2038	40.76	33.9	679.8118	1357.6085	2	0.40	12.47	546 - 556	22792		K.NALENYAYNMR.N
								3683	56.40	18.7	657.3131	1312.6122	2	-0.45	17.88	308 - 317	16740		R.FEELNMDLFR.K
								1981	40.22	36.3	744.3544	1486.6940	2	0.13	14.65	40 - 52	13712		R.TTPSYVAFTDTER.L
								2865	48.25	17.7	616.3288	1230.6391	2	3.25	20.68	164 - 175	12732		K.DAGVISGLNVMR.I
								275	23.97	21.1	577.7708	1153.5251	2	1.73	13.87	81 - 91	7312		R.FSDASVQSDAK.L
90_2 – fraction 1					1072.5	6	11.2	2268	41.28	72.2	744.3512	1486.6940	2	-4.19	17.53	40 - 52	35896		R.TTPSYVAFTDTER.L
								2816	45.97	33.6	519.5877	1555.7453	3	-2.69	22.83	306 - 317	32408	Oxidation: 8	R.ARFEELNMDLFR.K
								2341	41.89	27.9	679.8104	1357.6085	2	-1.67	13.47	546 - 556	25456		K.NALENYAYNMR.N
								4091	57.41	47.9	657.3121	1312.6122	2	-2.00	5.73	308 - 317	19292		R.FEELNMDLFR.K
								330	25.13	25.4	577.7676	1153.5251	2	-3.81	14.15	81 - 91	10504		R.FSDASVQSDAK.L
								4891	64.94	34.8	863.4263	2587.2766	3	-7.56	11.33	368 - 393	4408		K.SINPDEAVAYGAAVQAAILTGEGNEK.V
90_3 – fraction 1					992.7	7	9.2	2244	39.11	52.2	744.3502	1486.6940	2	-5.52	8.32	40 - 52	42052		R.TTPSYVAFTDTER.L
								2308	39.64	34.3	679.8123	1357.6085	2	1.15	12.45	546 - 556	38664		K.NALENYAYNMR.N
								2884	44.56	40.0	678.8596	1355.7119	2	-5.30	19.94	604 - 615	34708	Carbamidomethyl: 6	K.ELEGICNPIIAK.M
								3160	47.02	29.4	616.3234	1230.6391	2	-5.49	34.36	164 - 175	22012		K.DAGVISGLNVMR.I
								4069	55.21	52.7	657.3088	1312.6122	2	-6.99	13.87	308 - 317	17644		R.FEELNMDLFR.K
								2812	43.86	24.8	519.5867	1555.7453	3	-4.54	29.54	306 - 317	11224	Oxidation: 8	R.ARFEELNMDLFR.K
								3216	47.47	23.9	665.3122	1328.6071	2	2.03	19.76	308 - 317	10476	Oxidation: 6	R.FEELNMDLFR.K
89_1 – fraction 1	M0YSS3	Uncharacterized protein	47.5	5.2	551.1	15	31.6	801	39.96	48.4	620.3072	1857.9149	3	-8.05	14.48	3 - 17	60316		R.KPEEINKEEYAAFYK.S
	BLAST	Protein	Organism	Accession	Total Score	E value	Ident [%]	2085	46.88	75.8	528.5987	1582.7839	3	-5.99	25.48	173 - 186	58212		K.SGDELTSLKDYVTR.M
		Cytosolic heat shock protein 90	Hordeum vulgare	AAP87284.1	830	0.0	96	2654	52.78	92.4	764.4003	1526.7940	2	-5.21	5.54	90 - 103	50800		K.GIVDSEDLPLNISR.E
								2002	51.90	41.8	611.8111	1221.6142	2	-5.44	14.10	49 - 58	21004		K.RAPFDLFDNK.K
								1141	43.34	30.6	630.6327	1888.8877	3	-5.97	12.48	187 - 202	18484		R.MKEGQNEIYYITGESK.K
								1515	47.01	24.4	660.8291	1319.6510	2	-5.58	12.82	31 - 41	14852		K.HFSVEGQLEFK.A
								949	41.49	27.5	635.9630	1904.8826	3	-8.04	12.74	187 - 202	13544	Oxidation: 1	R.MKEGQNEIYYITGESK.K
								1712	48.94	36.5	771.3803	1540.7522	2	-3.98	12.80	18 - 30	12920		K.SLTNDWEEHLAVK.H
								1763	43.64	38.9	815.8800	1629.7522	2	-4.13	17.91	189 - 202	5724		K.EGQNEIYYITGESK.K
								3102	62.38	32.0	888.4168	1774.8230	2	-2.21	10.73	336 - 350	5144		K.TMEINPENAIMDELR.K
								2136	53.17	21.3	904.4105	1806.8128	2	-3.50	14.00	336 - 350	4508	Oxidation: 2, 11	K.TMEINPENAIMDELR.K
								2761	59.15	18.5	896.4117	1790.8179	2	-5.03	17.14	336 - 350	4436	Oxidation: 2	K.TMEINPENAIMDELR.K
								888	35.36	30.3	567.2911	1132.5764	2	-7.73	147.58	204 - 213	3396		K.AVENSPFLEK.L
								411	35.22	17.1	631.3372	1260.6714	2	-9.18	13.58	203 - 213	3256		K.KAVENSPFLEK.L
								369	34.58	15.5	582.2338	1162.4635	2	-8.98	16.16	324 - 334	2664		R.DSSMAGYMSSK.K
89_2 – fraction 1					555.8	11	29.0	1436	31.80	60.7	620.3112	1857.9149	3	-1.65	7.68	3 - 17	263272		R.KPEEINKEEYAAFYK.S
								3228	49.12	70.6	764.4052	1526.7940	2	1.18	5.18	90 - 103	251008		K.GIVDSEDLPLNISR.E
								2646	42.69	58.4	792.3981	1582.7839	2	-1.45	8.34	173 - 186	89660		K.SGDELTSLKDYVTR.M
								657	26.21	47.5	631.3421	1260.6714	2	-1.34	10.66	203 - 213	72568		K.KAVENSPFLEK.L
								2477	41.09	65.6	771.3819	1540.7522	2	-1.95	9.09	18 - 30	65856		K.SLTNDWEEHLAVK.H
								2577	43.40	23.1	611.8135	1221.6142	2	-1.47	27.97	49 - 58	65272		K.RAPFDLFDNK.K
								2002	38.15	43.6	660.8341	1319.6510	2	2.05	8.33	31 - 41	63524		K.HFSVEGQLEFK.A
								1866	35.76	32.5	630.6354	1888.8877	3	-1.69	16.04	187 - 202	43788		R.MKEGQNEIYYITGESK.K
								2331	39.84	69.0	815.8828	1629.7522	2	-0.77	10.69	189 - 202	21704		K.EGQNEIYYITGESK.K
								1532	33.92	54.3	635.9658	1904.8826	3	-3.74	7.76	187 - 202	14024	Oxidation: 1	R.MKEGQNEIYYITGESK.K
								3838	53.27	30.4	896.4174	1790.8179	2	1.36	10.41	336 - 350	8404	Oxidation: 2	K.TMEINPENAIMDELR.K
89_3 – fraction 1					549.9	10	23.8	1368	33.68	67.1	567.2929	1132.5764	2	-4.63	118.67	204 - 213	132092		K.AVENSPFLEK.L
								1644	32.77	70.9	620.3089	1857.9149	3	-5.36	12.50	3 - 17	121296		R.KPEEINKEEYAAFYK.S
								672	27.51	49.6	631.3386	1260.6714	2	-6.98	26.88	203 - 213	66360		K.KAVENSPFLEK.L
								2876	43.55	62.1	792.3931	1582.7839	2	-7.77	6.91	173 - 186	31140		K.SGDELTSLKDYVTR.M
								1526	35.04	34.4	635.9642	1904.8826	3	-6.24	8.35	187 - 202	24496	Oxidation: 1	R.MKEGQNEIYYITGESK.K
								3334	49.87	74.1	764.4012	1526.7940	2	-4.05	15.98	90 - 103	23568		K.GIVDSEDLPLNISR.E
								2709	42.05	63.1	771.3776	1540.7522	2	-7.51	10.77	18 - 30	16604		K.SLTNDWEEHLAVK.H
								1719	36.86	28.1	630.6318	1888.8877	3	-7.54	19.57	187 - 202	16220		R.MKEGQNEIYYITGESK.K
								2165	40.86	62.1	815.8760	1629.7522	2	-9.12	9.54	189 - 202	10236		K.EGQNEIYYITGESK.K
								2997	48.54	38.6	904.4122	1806.8128	2	-1.68	19.42	336 - 350	7144	Oxidation: 2, 11	K.TMEINPENAIMDELR.K
90_1 – fraction 1					525.0	16	37.5	1329	34.40	23.7	567.2962	1132.5764	2	1.17	165.49	204 - 213	122636		K.AVENSPFLEK.L
								2435	44.39	46.8	792.3999	1582.7839	2	0.86	10.44	173 - 186	95408		K.SGDELTSLKDYVTR.M
								2276	42.93	63.2	771.3844	1540.7522	2	1.31	18.70	18 - 30	79536		K.SLTNDWEEHLAVK.H
								1688	37.68	31.0	630.6370	1888.8877	3	0.80	14.16	187 - 202	70648		R.MKEGQNEIYYITGESK.K
								1029	31.59	20.4	582.2396	1162.4635	2	0.99	19.08	324 - 334	36712		R.DSSMAGYMSSK.K
								649	27.90	37.8	631.3437	1260.6714	2	1.19	8.08	203 - 213	32304		K.KAVENSPFLEK.L
								2144	41.77	36.7	815.8823	1629.7522	2	-1.33	13.08	189 - 202	23508		K.EGQNEIYYITGESK.K
								1267	33.68	19.7	891.4227	890.4174	1	-2.30	14.95	140 - 146	23076		K.FYEAFSK.N
								1457	33.62	41.7	620.3124	1857.9149	3	0.30	17.19	3 - 17	21732		R.KPEEINKEEYAAFYK.S
								3833	58.05	41.2	888.4174	1774.8230	2	-1.58	6.68	336 - 350	19484		K.TMEINPENAIMDELR.K
								2741	44.96	20.1	611.8162	1221.6142	2	2.90	25.31	49 - 58	11360		K.RAPFDLFDNK.K
								3198	51.31	25.1	635.3116	1902.9179	3	-2.64	10.58	335 - 350	9920		K.KTMEINPENAIMDELR.K
								1495	35.86	22.8	635.9685	1904.8826	3	0.58	22.78	187 - 202	9820	Oxidation: 1	R.MKEGQNEIYYITGESK.K
								3165	50.93	53.0	764.4059	1526.7940	2	2.09	18.53	90 - 103	9104		K.GIVDSEDLPLNISR.E
								411	25.48	18.9	753.3626	752.3527	1	3.49	13.69	271 - 276	6616	Carbamidomethyl: 5	K.FEGLCK.V
								3497	54.12	23.0	1222.5315	2443.0607	2	-4.96	4.46	295 - 315	4812	Carbamidomethyl: 6, 7	R.VVDSPCCLVTGEYGWTANMER.I
90_2 – fraction 1					903.1	21	39.7	3466	51.89	59.1	764.4036	1526.7940	2	-0.88	6.84	90 - 103	595960		K.GIVDSEDLPLNISR.E
								814	29.27	59.8	631.3414	1260.6714	2	-2.45	9.18	203 - 213	391400		K.KAVENSPFLEK.L
								1596	35.53	27.9	567.2939	1132.5764	2	-2.88	128.44	204 - 213	256304		K.AVENSPFLEK.L
								2745	45.46	51.7	792.3972	1582.7839	2	-2.60	7.98	173 - 186	233688		K.SGDELTSLKDYVTR.M
								1498	34.76	63.4	620.3087	1857.9149	3	-5.75	7.37	3 - 17	201668		R.KPEEINKEEYAAFYK.S
								2815	46.14	37.2	611.8122	1221.6142	2	-3.54	9.85	49 - 58	185584		K.RAPFDLFDNK.K
								2585	44.07	84.9	771.3804	1540.7522	2	-3.89	9.40	18 - 30	172036		K.SLTNDWEEHLAVK.H
								2267	41.37	40.8	660.8308	1319.6510	2	-3.07	11.79	31 - 41	152860		K.HFSVEGQLEFK.A
								1006	30.72	19.7	475.2443	948.4764	2	-2.38	13.13	173 - 181	80000		K.SGDELTSLK.D
								1256	32.75	42.7	582.2364	1162.4635	2	-4.41	49.60	324 - 334	68936		R.DSSMAGYMSSK.K
								1757	36.92	40.9	953.4466	1904.8826	2	-2.12	9.43	187 - 202	59856	Oxidation: 1	R.MKEGQNEIYYITGESK.K
								557	27.18	23.0	500.8038	999.5964	2	-3.43	9.12	277 - 285	34932		K.VIKEVLGDK.V
								3720	54.05	36.4	635.3093	1902.9179	3	-6.21	8.80	336 - 351	29212		K.TMEINPENAIMDELRK.R
								1974	38.72	58.9	945.4481	1888.8877	2	-3.22	11.39	187 - 202	29056		R.MKEGQNEIYYITGESK.K
								2447	42.77	62.4	815.8782	1629.7522	2	-6.43	10.65	189 - 202	28716		K.EGQNEIYYITGESK.K
								3921	55.87	25.0	896.4146	1790.8179	2	-1.79	11.63	336 - 350	22496	Oxidation: 2	K.TMEINPENAIMDELR.K
								2490	43.20	27.2	597.8088	1193.6081	2	-4.27	33.07	50 - 59	21880		R.APFDLFDNKK.K
								3459	51.72	65.9	1230.5338	2459.0556	2	-1.00	9.05	295 - 315	20520	Carbamidomethyl: 6, 7; Oxidation: 19	R.VVDSPCCLVTGEYGWTANMER.I
								4257	58.96	34.0	888.4168	1774.8230	2	-2.23	8.30	336 - 350	19900		K.TMEINPENAIMDELR.K
								3856	55.24	25.4	815.3569	2443.0607	3	-4.88	14.50	295 - 315	10488	Carbamidomethyl: 6, 7	R.VVDSPCCLVTGEYGWTANMER.I
								3529	52.25	16.8	635.3093	1902.9179	3	-6.26	9.43	335 - 350	8136		K.KTMEINPENAIMDELR.K
89_2 – fraction 2	M0WIS1	Uncharacterized protein	52.1	5.5	147.9	4	10.0	1074	28.40	51.9	564.3060	1126.5982	2	-0.70	11.29	126 - 136	46504		R.VLEGPVGATER.I
	BLAST	Protein	Organism	Accession	Total Score	E value	Ident [%]	537	23.70	57.8	558.8031	1115.5935	2	-1.63	83.40	208 - 218	45256		K.AIQEGTGATIR.V
		Poly(rC)-binding protein 3	Triticum urartu	EMS64100.1	782	0.0	98	2728	42.28	21.0	621.3125	1240.6088	2	1.26	17.05	439 - 449	24156		R.SSYAGLDPLYR.S
								4925	63.08	17.2	868.9489	1735.8815	2	0.96	16.66	144 - 159	3956		K.EDPGLELPPAMDALIR.V
89_3 – fraction 2					84.7	3	7.3	1257	29.29	35.0	564.3033	1126.5982	2	-5.57	9.87	126 - 136	32164		R.VLEGPVGATER.I
								719	24.66	21.0	558.8013	1115.5935	2	-4.80	87.08	208 - 218	21960		K.AIQEGTGATIR.V
								3918	53.12	28.6	696.9282	1391.8500	2	-5.83	8.87	188 - 201	17856		R.LVVPGAQAINLIGK.Q
90_1 – fraction 2					71.6	3	6.5	1052	29.91	33.4	564.3067	1126.5982	2	0.58	7.24	126 - 136	18020		R.VLEGPVGATER.I
								534	25.17	19.6	558.8052	1115.5935	2	2.09	109.36	208 - 218	15148		K.AIQEGTGATIR.V
								527	25.08	18.7	554.8116	1107.6149	2	-5.61	11.65	250 - 259	6704		K.ALQAVSNHLR.K
90_2 – fraction 2					204.1	5	11.4	1067	31.28	22.1	564.3030	1126.5982	2	-5.98	12.23	126 - 136	61556		R.VLEGPVGATER.I
								515	26.55	68.7	558.8015	1115.5935	2	-4.46	95.41	208 - 218	45352		K.AIQEGTGATIR.V
								782	28.87	23.9	573.3026	1144.5976	2	-5.97	17.16	237 - 246	31020		R.IVEIQGETEK.V
								530	26.72	74.2	554.8117	1107.6149	2	-5.45	68.45	250 - 259	21968		K.ALQAVSNHLR.K
								3827	54.94	15.2	696.9282	1391.8500	2	-5.86	12.52	188 - 201	20176		R.LVVPGAQAINLIGK.Q
90_3 – fraction 2					150.7	5	10.8	1077	28.95	37.3	564.3016	1126.5982	2	-8.44	8.12	126 - 136	23392		R.VLEGPVGATER.I
								798	26.44	22.3	573.3018	1144.5976	2	-7.45	22.81	237 - 246	17800		R.IVEIQGETEK.V
								529	24.14	43.3	558.8011	1115.5935	2	-5.22	85.42	208 - 218	12868		K.AIQEGTGATIR.V
								551	24.32	27.0	554.8128	1107.6149	2	-3.50	71.40	250 - 259	11568		K.ALQAVSNHLR.K
								2503	42.28	20.8	621.3098	1240.6088	2	-3.02	46.45	439 - 449	5200		R.SSYAGLDPLYR.S
89_1 – fraction 2	F2D1J8	Predicted protein	45.1	6.3	146.2	5	8.8	1381	39.77	36.8	401.7310	801.4497	2	-2.91	8.11	42 - 48	39328		K.FGINVPR.G
	BLAST	Protein	Organism	Accession	Total Score	E value	Ident [%]	1744	43.34	22.1	417.9288	1250.7711	3	-5.08	18.55	373 - 383	27036		K.QVDLKVPVVVR.L
		Succinyl-CoA ligase [ADP-forming] subunit beta, mitochondrial	Triticum urartu	EMS67204.1	839	0.0	99	1711	43.04	34.6	591.7771	1181.5465	2	-5.75	11.20	251 - 260	19616		K.LNFDDNAAFR.Q
								1249	38.54	34.6	523.3034	1044.6002	2	-7.65	20.07	111 - 119	12524		K.MLNQVLVTK.Q
								774	33.92	18.1	531.3028	1060.5951	2	-3.73	14.47	111 - 119	11308	Oxidation: 1	K.MLNQVLVTK.Q
89_2 – fraction 2					225.4	6	19.4	2461	40.16	50.0	591.7803	1181.5465	2	-0.46	20.07	251 - 260	127420		K.LNFDDNAAFR.Q
								3761	51.49	54.8	863.0982	2586.2714	3	0.52	10.10	313 - 338	43168		K.LHGGTPANFLDVGGSASEGQVVEAFK.I
								2425	39.82	37.7	417.9313	1250.7711	3	0.74	24.68	373 - 383	40592		K.QVDLKVPVVVR.L
								1385	31.04	35.2	502.7973	1003.5815	2	-1.35	116.10	261 - 268	39944		R.QKEIFALR.D
								2355	39.15	18.4	659.3466	1316.6758	2	2.18	6.44	360 - 372	35588	Carbamidomethyl: 1	K.CDVIASGIVNAAK.Q
								522	23.62	29.3	765.8705	1529.7322	2	-3.77	5.22	269 - 282	23260		R.DTTQEDPREVAAAK.A
89_3 – fraction 2					170.2	5	14.9	2310	40.63	51.4	591.7768	1181.5465	2	-6.40	7.88	251 - 260	72472		K.LNFDDNAAFR.Q
								1781	35.89	29.8	402.2349	802.4589	2	-4.53	12.13	182 - 188	61352		K.VPVDVFK.G
								2267	40.28	39.5	417.9290	1250.7711	3	-4.79	11.76	373 - 383	40288		K.QVDLKVPVVVR.L
								2847	45.40	16.9	566.9661	1697.8836	3	-4.18	6.19	189 - 205	10368		K.GITDEDAAKVVDGLAPK.T
								3302	49.50	32.7	954.9336	1907.8670	2	-7.56	11.54	398 - 415	9840		K.ESGMTLITAEDLDDAAEK.A
90_1 – fraction 2					110.5	3	6.6	1925	37.71	21.4	401.7348	801.4497	2	6.65	24.54	42 - 48	64408		K.FGINVPR.G
								2357	41.64	64.8	591.7826	1181.5465	2	3.49	15.74	251 - 260	34820		K.LNFDDNAAFR.Q
								2303	41.11	24.2	417.9325	1250.7711	3	3.73	11.93	373 - 383	12620		K.QVDLKVPVVVR.L
90_2 – fraction 2					282.6	7	19.0	845	29.46	32.7	536.8021	1071.5924	2	-2.57	14.75	49 - 59	153620		R.GAVVGSVQEVK.E
								2045	39.10	28.6	401.7317	801.4497	2	-1.01	37.64	42 - 48	117332		K.FGINVPR.G
								1408	33.90	32.3	502.7953	1003.5815	2	-5.37	129.44	261 - 268	65160		R.QKEIFALR.D
								2480	42.96	65.0	591.7785	1181.5465	2	-3.39	9.19	251 - 260	52196		K.LNFDDNAAFR.Q
								1868	37.85	20.7	402.2365	802.4589	2	-0.68	10.73	182 - 188	49676		K.VPVDVFK.G
								3706	53.77	71.4	863.0908	2586.2714	3	-8.04	7.98	313 - 338	34556		K.LHGGTPANFLDVGGSASEGQVVEAFK.I
								2431	42.43	31.8	626.3909	1250.7711	2	-3.06	24.65	373 - 383	14656		K.QVDLKVPVVVR.L
90_3 – fraction 2					328.1	10	26.1	854	27.05	17.9	536.8009	1071.5924	2	-4.88	18.38	49 - 59	95920		R.GAVVGSVQEVK.E
								1894	35.84	20.2	402.2362	802.4589	2	-1.40	16.45	182 - 188	73960		K.VPVDVFK.G
								2025	36.87	28.2	401.7314	801.4497	2	-1.76	28.62	42 - 48	66936		K.FGINVPR.G
								2445	40.68	59.0	591.7778	1181.5465	2	-4.62	35.60	251 - 260	56112		K.LNFDDNAAFR.Q
								2339	39.72	40.0	659.3420	1316.6758	2	-4.84	16.69	360 - 372	35840	Carbamidomethyl: 1	K.CDVIASGIVNAAK.Q
								515	24.05	27.8	765.8704	1529.7322	2	-3.92	20.35	269 - 282	26944		R.DTTQEDPREVAAAK.A
								3434	49.45	58.8	954.9374	1907.8670	2	-3.58	12.93	398 - 415	20864		K.ESGMTLITAEDLDDAAEK.A
								1941	36.27	25.5	694.8890	1387.7711	2	-5.59	14.25	64 - 75	20420		K.NVFPSEKEIVVK.S
								3166	46.94	21.5	1025.4915	2048.9758	2	-3.60	14.46	226 - 243	9216	Carbamidomethyl: 3	K.TDCTMLEINPLAETADKK.L
								3786	52.63	29.2	961.4414	1920.8809	2	-6.61	21.53	226 - 242	8960	Carbamidomethyl: 3	K.TDCTMLEINPLAETADK.K
89_2 – fraction 3	F2D894	Proteasome subunit alpha type	31.2	5.0	196.1	3	15.6	1720	35.35	87.0	696.3674	1390.7238	2	-2.64	7.60	204 - 216	33284	Carbamidomethyl: 6	K.LTSSNCTIAIVGR.R
								1760	35.86	55.7	531.9479	1592.8271	3	-3.31	10.30	66 - 82	25236		R.VADHAGVALAGLTADGR.V
								2057	38.51	53.4	884.3993	1766.7860	2	-1.08	13.17	4 - 18	9664		R.NQYDTDVTTWSPQGR.L
89_3 – fraction 3					142.7	3	14.6	1793	37.18	68.0	531.9467	1592.8271	3	-5.53	6.13	66 - 82	49428		R.VADHAGVALAGLTADGR.V
								2500	43.54	34.8	722.3599	1442.7116	2	-4.31	12.55	19 - 30	20692	Oxidation: 8	R.LFQVEYAMEAVK.Q
								1717	36.38	40.0	696.3642	1390.7238	2	-7.14	8.93	204 - 216	8948	Carbamidomethyl: 6	K.LTSSNCTIAIVGR.R
90_1 – fraction 3					137.4	3	16.7	1577	37.98	88.4	696.3676	1390.7238	2	-2.33	9.49	204 - 216	19556	Carbamidomethyl: 6	K.LTSSNCTIAIVGR.R
								2544	46.86	17.4	701.3404	2101.0051	3	-2.71	15.31	90 - 107	13344	Carbamidomethyl: 3	R.NECINHAFVYDAPLPVSR.L
								1668	38.80	31.6	797.4223	1592.8271	2	1.91	11.92	66 - 82	4744		R.VADHAGVALAGLTADGR.V
90_2 – fraction 3					342.2	4	21.9	1824	38.42	123.5	696.3660	1390.7238	2	-4.55	10.45	204 - 216	41676	Carbamidomethyl: 6	K.LTSSNCTIAIVGR.R
								2840	47.22	40.5	701.3373	2101.0051	3	-7.16	10.21	90 - 107	22964	Carbamidomethyl: 3	R.NECINHAFVYDAPLPVSR.L
								2240	41.94	102.6	884.3969	1766.7860	2	-3.77	9.08	4 - 18	16004		R.NQYDTDVTTWSPQGR.L
								2074	39.27	75.6	531.9454	1592.8271	3	-7.90	17.96	66 - 82	12616		R.VADHAGVALAGLTADGR.V
90_3 – fraction 3					225.0	3	15.6	1877	36.78	66.8	531.9452	1592.8271	3	-8.35	10.80	66 - 82	19612		R.VADHAGVALAGLTADGR.V
								1797	36.08	85.6	696.3623	1390.7238	2	-9.98	12.86	204 - 216	14136	Carbamidomethyl: 6	K.LTSSNCTIAIVGR.R
								2280	39.38	72.6	884.3931	1766.7860	2	-8.17	5.40	4 - 18	11096		R.NQYDTDVTTWSPQGR.L
89_2 – fraction 3	M0X0L3	Proteasome subunit beta type	24.3	6.3	95.0	3	14.5	2853	44.61	36.8	568.3269	1134.6397	2	-0.34	12.27	33 - 42	52128		R.LSVGYNILTR.E
								3528	50.56	28.4	836.9352	1671.8567	2	-0.53	8.37	169 - 184	43072		R.DAVTPLSESEAVDLVK.D
								1484	32.73	29.8	411.7211	821.4283	2	-0.82	117.26	214 - 219	14720		R.EYIELR.K
89_3 – fraction 3					200.8	5	28.1	3165	51.17	53.9	836.9328	1671.8567	2	-3.34	11.55	169 - 184	32276		R.DAVTPLSESEAVDLVK.D
								1070	31.62	15.6	498.2416	994.4720	2	-3.26	13.52	185 - 193	21460		K.DVFASATER.D
								1762	37.85	33.1	691.3389	1380.6708	2	-5.44	7.14	54 - 66	16252	Carbamidomethyl: 1	K.CVIASSGFQGDIK.A
								2546	45.05	56.5	568.3223	1134.6397	2	-8.46	8.20	33 - 42	14688		R.LSVGYNILTR.E
								1809	38.30	41.7	813.3427	1624.6828	2	-7.29	7.62	123 - 136	7572	Carbamidomethyl: 2	K.GCVYSYDAVGSYER.T
90_2 – fraction 3					205.6	6	38.5	2818	47.05	70.6	568.3262	1134.6397	2	-1.65	9.25	33 - 42	43432		R.LSVGYNILTR.E
								2012	40.04	36.9	691.3388	1380.6708	2	-5.51	8.33	54 - 66	33832	Carbamidomethyl: 1	K.CVIASSGFQGDIK.A
								1463	35.27	21.2	411.7208	821.4283	2	-1.64	139.55	214 - 219	27428		R.EYIELR.K
								3878	56.57	31.1	1140.5767	2279.1467	2	-3.50	9.26	137 - 158	12272		R.TGYSAQGSGSTLIMPVLDNQLK.S
								3602	52.88	15.1	836.9302	1671.8567	2	-6.49	23.09	169 - 184	7544		R.DAVTPLSESEAVDLVK.D
								5185	69.88	30.8	1012.4870	2022.9727	2	-6.60	12.24	105 - 122	5712		R.FFPYYAFNVLGGLDSEGK.G
90_3 – fraction 3					217.2	6	30.8	2758	44.80	37.2	568.3238	1134.6397	2	-5.88	14.61	33 - 42	23536		R.LSVGYNILTR.E
								2000	37.96	51.2	813.3442	1624.6828	2	-5.51	13.15	123 - 136	19440	Carbamidomethyl: 2	K.GCVYSYDAVGSYER.T
								1959	37.60	34.5	691.3379	1380.6708	2	-6.83	16.50	54 - 66	18636	Carbamidomethyl: 1	K.CVIASSGFQGDIK.A
								1281	31.53	38.8	498.2444	994.4720	2	2.24	37.83	185 - 193	16980		K.DVFASATER.D
								1444	32.96	28.3	411.7199	821.4283	2	-3.63	137.07	214 - 219	11980		R.EYIELR.K
								3580	50.69	27.2	836.9325	1671.8567	2	-3.70	10.57	169 - 184	11852		R.DAVTPLSESEAVDLVK.D
89_2 – fraction 3	M0Y3T3	Proteasome subunit beta type	21.4	5.8	116.2	3	21.9	2734	43.55	59.2	791.8877	1581.7635	2	-1.63	7.97	69 - 83	50120		R.SGSAADTQIISDYVR.Y
								2055	37.65	37.0	734.3670	1466.7188	2	0.47	9.92	57 - 68	20080	Carbamidomethyl: 11	K.ISQLTDNVYVCR.S
								3840	53.39	20.0	911.9894	1821.9625	2	0.93	5.43	129 - 145	16960		K.YEGGQIYSVPLGGTILR.Q
89_3 – fraction 3					117.3	3	17.4	1410	34.70	21.1	414.7675	827.5229	2	-2.99	45.61	182 - 189	35484		K.VVSLAIAR.D
								2431	44.03	64.9	791.8841	1581.7635	2	-6.19	7.27	69 - 83	33472		R.SGSAADTQIISDYVR.Y
								1776	38.04	31.2	734.3627	1466.7188	2	-5.39	13.69	57 - 68	16760	Carbamidomethyl: 11	K.ISQLTDNVYVCR.S
90_1 – fraction 3					162.7	3	19.9	2403	45.52	72.3	791.8893	1581.7635	2	0.33	5.45	69 - 83	18232		R.SGSAADTQIISDYVR.Y
								3481	55.37	32.4	911.9830	1821.9625	2	-6.10	14.64	129 - 145	11216		K.YEGGQIYSVPLGGTILR.Q
								1424	36.62	57.9	414.7698	827.5229	2	2.68	16.69	182 - 189	3472		K.VVSLAIAR.D
90_2 – fraction 3					164.4	4	27.9	1630	36.82	21.0	414.7687	827.5229	2	-0.02	3.98	182 - 189	105052		K.VVSLAIAR.D
								2702	46.09	88.9	791.8867	1581.7635	2	-2.97	5.38	69 - 83	34616		R.SGSAADTQIISDYVR.Y
								2235	41.85	23.8	934.9549	1867.9098	2	-7.79	10.82	53 - 68	13724	Carbamidomethyl: 15	R.ASDKISQLTDNVYVCR.S
								3809	55.84	30.8	911.9844	1821.9625	2	-4.54	13.51	129 - 145	12380		K.YEGGQIYSVPLGGTILR.Q
89_2 – fraction 1	M0VPU0	Uncharacterized protein	88.0	5.7	484.2	13	26.8	1567	34.26	57.3	445.7575	889.5022	2	-1.98	9.69	428 - 435	214216		K.FSVSPVVR.V
	BLAST	Protein	Organism	Accession	Total Score	E value	Ident [%]	367	23.67	19.1	478.2689	954.5247	2	-1.54	7.68	647 - 656	184824		R.GGGQVIPTAR.R
		Elongation factor 2	Triticum urartu	EMS67172.1	1640	0.0	99	2201	39.95	32.6	594.8115	1187.6121	2	-3.10	4.95	266 - 275	112120		R.VMQTWLPASR.A
								519	24.95	47.6	501.6315	1501.8729	3	-0.15	7.49	657 - 669	86812		R.RVIYASQLTAKPR.L
								3118	48.05	43.5	694.3391	1386.6642	2	-0.40	7.42	215 - 225	49708	Carbamidomethyl: 6	R.GFVQFCYEPIK.Q
								1027	29.44	64.9	610.9716	1829.8942	3	-0.70	4.18	409 - 424	47300	Carbamidomethyl: 13	K.NATLTNEKEVDACPIR.A
								3090	47.96	35.4	804.8736	1607.7324	2	0.16	9.00	314 - 327	30796	Carbamidomethyl: 2	R.NCDPDGPLMLYVSK.M
								3906	55.35	22.8	795.3998	2383.1808	3	-1.41	6.92	294 - 313	29544		R.YRVENLYEGPLDDIYANAIR.N
								3744	53.74	40.5	750.0334	2247.0841	3	-2.63	4.54	532 - 551	18416		R.LYMEARPLEEGLAEAIDDGR.I
								4595	62.45	35.1	893.9711	1785.9301	2	-1.41	6.49	716 - 731	16680		K.AYLPVIESFGFSSTLR.A
								5215	73.38	24.2	980.8733	2939.6008	3	-0.98	9.70	670 - 696	14868		R.LLEPVYLVEIQAPENALGGIYGVLNQK.R
								3956	55.61	43.1	916.4678	2746.3847	3	-1.20	10.31	384 - 408	7088	Carbamidomethyl: 1	K.KQESVEDVPCGNTVALVGLDQFITK.N
								4545	61.80	18.3	780.4050	2338.1957	3	-1.11	8.59	598 - 618	6864		K.GVQYLNEIKDSVVAGFQWASK.E
89_3 – fraction 1					118.4	4	5.6	1559	35.41	34.2	445.7565	889.5022	2	-4.09	20.38	428 - 435	53116		K.FSVSPVVR.V
								396	24.97	21.3	478.2670	954.5247	2	-5.47	12.21	647 - 656	33364		R.GGGQVIPTAR.R
								1030	30.56	43.0	610.9699	1829.8942	3	-3.42	11.84	409 - 424	16692	Carbamidomethyl: 13	K.NATLTNEKEVDACPIR.A
								1672	36.50	19.8	602.8062	1203.6070	2	-7.58	32.93	266 - 275	10696	Oxidation: 2	R.VMQTWLPASR.A
90_1 – fraction 1					282.7	9	13.2	1526	36.13	33.4	445.7606	889.5022	2	4.95	12.52	428 - 435	95712		K.FSVSPVVR.V
								2155	41.86	30.5	594.8145	1187.6121	2	1.93	11.84	266 - 275	51556		R.VMQTWLPASR.A
								426	25.53	30.4	478.2715	954.5247	2	3.86	15.39	647 - 656	40308		R.GGGQVIPTAR.R
								3651	55.85	47.6	712.8443	1423.6772	2	-2.24	10.22	189 - 200	28096		R.LWGENFFDPATK.K
								3037	49.86	24.0	694.3405	1386.6642	2	1.55	10.82	215 - 225	19912	Carbamidomethyl: 6	R.GFVQFCYEPIK.Q
								999	31.31	43.9	610.9732	1829.8942	3	2.03	8.64	409 - 424	18852	Carbamidomethyl: 13	K.NATLTNEKEVDACPIR.A
								3770	57.24	29.7	916.4654	2746.3847	3	-3.73	10.62	384 - 408	16888	Carbamidomethyl: 1	K.KQESVEDVPCGNTVALVGLDQFITK.N
								404	25.37	22.7	480.2367	958.4542	2	4.91	9.78	417 - 424	14672	Carbamidomethyl: 5	K.EVDACPIR.A
								945	30.86	20.4	673.8923	1345.7718	2	-1.33	14.59	658 - 669	8852		R.VIYASQLTAKPR.L
90_2 – fraction 1					924.1	24	33.4	805	29.19	20.1	520.3336	1038.6550	2	-2.28	13.98	96 - 104	356040		R.IRPVLTVNK.M
								489	26.68	15.8	478.2689	954.5247	2	-1.50	54.18	647 - 656	348376		R.GGGQVIPTAR.R
								1795	37.26	49.4	445.7576	889.5022	2	-1.64	33.08	428 - 435	343532		K.FSVSPVVR.V
								1487	34.42	29.9	517.2852	1032.5604	2	-4.34	24.65	707 - 715	178784		R.QGTPLYNIK.A
								1176	32.13	80.1	673.8883	1345.7718	2	-7.28	6.99	658 - 669	95704		R.VIYASQLTAKPR.L
								1229	32.53	73.9	915.9521	1829.8942	2	-2.52	9.27	409 - 424	62884	Carbamidomethyl: 13	K.NATLTNEKEVDACPIR.A
								4174	58.23	67.9	916.4655	2746.3847	3	-3.72	7.87	384 - 408	58600	Carbamidomethyl: 1	K.KQESVEDVPCGNTVALVGLDQFITK.N
								3276	50.12	43.2	518.2620	1551.7722	3	-5.17	15.37	189 - 201	49424		R.LWGENFFDPATKK.W
								4035	56.95	48.8	712.8430	1423.6772	2	-4.00	3.95	189 - 200	48104		R.LWGENFFDPATK.K
								2463	42.93	33.6	594.8126	1187.6121	2	-1.28	18.30	266 - 275	45516		R.VMQTWLPASR.A
								1920	38.37	31.9	602.8060	1203.6070	2	-7.90	15.04	266 - 275	41736	Oxidation: 2	R.VMQTWLPASR.A
								4150	58.14	24.6	795.3962	2383.1808	3	-5.95	8.73	294 - 313	37720		R.YRVENLYEGPLDDIYANAIR.N
								3341	50.74	21.7	804.8720	1607.7324	2	-1.78	7.76	314 - 327	32588	Carbamidomethyl: 2	R.NCDPDGPLMLYVSK.M
								3028	47.89	55.8	825.9176	1649.8301	2	-5.74	8.71	564 - 577	30264		K.ILSEEFGWDKDLAK.K
								4882	64.99	35.8	893.9700	1785.9301	2	-2.64	5.43	716 - 731	25604		K.AYLPVIESFGFSSTLR.A
								3558	52.61	31.2	755.3652	2263.0791	3	-2.33	6.97	532 - 551	22364	Oxidation: 3	R.LYMEARPLEEGLAEAIDDGR.I
								3956	56.24	28.0	776.8619	1551.7127	2	-2.26	8.14	776 - 788	20772		K.EQMTPLSDFEDKL.-
								3673	53.70	36.9	784.8567	1567.7076	2	-5.56	13.73	776 - 788	16788	Oxidation: 3	K.EQMTPLSDFEDKL.-
								5822	75.95	55.3	980.8690	2939.6008	3	-5.37	12.60	670 - 696	16056		R.LLEPVYLVEIQAPENALGGIYGVLNQK.R
								731	28.46	49.5	501.6297	1501.8729	3	-3.72	11.33	657 - 669	14948		R.RVIYASQLTAKPR.L
								4012	56.59	35.9	750.0333	2247.0841	3	-2.71	5.97	532 - 551	8728		R.LYMEARPLEEGLAEAIDDGR.I
								4774	63.75	17.0	873.7649	2618.2898	3	-6.47	17.67	385 - 408	6084	Carbamidomethyl: 9	K.QESVEDVPCGNTVALVGLDQFITK.N
								5701	74.53	19.8	974.8270	2921.4732	3	-4.83	7.79	126 - 151	5484		R.VIENANVIMATYEDVLLGDVQVYPEK.G
								4475	60.86	18.0	1033.0094	2064.0164	2	-5.88	14.59	296 - 313	5400		R.VENLYEGPLDDIYANAIR.N
90_3 – fraction 1					730.8	17	23.5	1788	35.32	48.7	445.7578	889.5022	2	-1.28	51.52	428 - 435	264832		K.FSVSPVVR.V
								853	27.31	34.6	520.3336	1038.6550	2	-2.32	11.21	96 - 104	128188		R.IRPVLTVNK.M
								2433	40.76	33.7	594.8120	1187.6121	2	-2.17	23.61	266 - 275	85548		R.VMQTWLPASR.A
								555	24.80	16.9	478.2686	954.5247	2	-2.04	37.34	647 - 656	64184		R.GGGQVIPTAR.R
								3320	48.53	50.4	804.8689	1607.7324	2	-5.66	10.88	314 - 327	50748	Carbamidomethyl: 2	R.NCDPDGPLMLYVSK.M
								1162	29.90	79.9	673.8877	1345.7718	2	-8.19	11.56	658 - 669	46040		R.VIYASQLTAKPR.L
								1208	30.32	69.8	915.9477	1829.8942	2	-7.27	8.81	409 - 424	44172	Carbamidomethyl: 13	K.NATLTNEKEVDACPIR.A
								3015	45.78	71.7	825.9163	1649.8301	2	-7.30	6.88	564 - 577	43524		K.ILSEEFGWDKDLAK.K
								4001	54.66	41.0	712.8424	1423.6772	2	-4.90	12.99	189 - 200	40776		R.LWGENFFDPATK.K
								3276	48.08	42.2	518.2627	1551.7722	3	-3.76	13.37	189 - 201	35052		R.LWGENFFDPATKK.W
								3355	48.80	34.4	694.3373	1386.6642	2	-3.07	9.17	215 - 225	30384	Carbamidomethyl: 6	R.GFVQFCYEPIK.Q
								4165	56.17	33.6	916.4637	2746.3847	3	-5.60	16.49	384 - 408	25452	Carbamidomethyl: 1	K.KQESVEDVPCGNTVALVGLDQFITK.N
								2811	44.03	40.6	812.8701	1623.7273	2	-1.00	8.69	314 - 327	24904	Carbamidomethyl: 2; Oxidation: 9	R.NCDPDGPLMLYVSK.M
								3952	54.15	37.7	776.8598	1551.7127	2	-4.90	9.27	776 - 788	23228		K.EQMTPLSDFEDKL.-
								3683	51.69	37.3	784.8567	1567.7076	2	-5.61	8.70	776 - 788	19836	Oxidation: 3	K.EQMTPLSDFEDKL.-
								685	25.84	21.4	604.7522	1207.4962	2	-5.22	76.62	619 - 628	19508	Carbamidomethyl: 5	K.EGALCEENMR.G
								3555	50.61	36.9	755.3650	2263.0791	3	-2.57	10.16	532 - 551	9408	Oxidation: 3	R.LYMEARPLEEGLAEAIDDGR.I
89_1 – fraction 2	M0WF40	Uncharacterized protein	46.8	6.2	151.3	5	15.7	2517	56.84	42.5	993.0188	1984.0266	2	-1.76	15.10	54 - 72	10496		K.VPVLETPDGAVFESNAIAR.Y
	BLAST	Protein	Organism	Accession	Total Score	E value	Ident [%]	2122	47.40	39.6	547.3131	1092.6179	2	-5.70	7.22	255 - 264	8716		K.NPLDLLPPSK.M
		Elongation factor 1 gamma 2	Aegilops tauschii	EMT20600.1	837	0.0	98	2324	49.54	30.3	596.3201	1190.6369	2	-9.41	5.56	339 - 349	8156		K.MLVIGSEAPFK.V
								1310	39.10	17.8	675.3244	1348.6412	2	-5.12	14.71	178 - 188	5144		K.TFTSEFPHVER.Y
								1426	40.13	21.0	844.4084	1686.8101	2	-4.67	13.33	307 - 320	3924		K.YQEENTVSYVTLNK.V
89_2 – fraction 2					380.5	9	29.3	2888	46.08	33.6	596.3240	1190.6369	2	-2.95	8.77	339 - 349	54004		K.MLVIGSEAPFK.V
								1757	35.86	35.5	597.8105	1193.6114	2	-4.13	13.11	17 - 27	53780	Carbamidomethyl: 8	K.ALIAAEYCGVK.V
								1873	36.99	67.3	844.4109	1686.8101	2	-1.71	12.84	307 - 320	49908		K.YQEENTVSYVTLNK.V
								3518	51.65	67.6	626.9939	1877.9636	3	-1.98	8.16	77 - 93	49876		R.SKGDNLLWGGSLIEYAR.V
								3595	51.25	43.0	993.0162	1984.0266	2	-4.34	6.09	54 - 72	32640		K.VPVLETPDGAVFESNAIAR.Y
								4102	57.15	45.2	1046.4930	2090.9731	2	-0.79	7.43	94 - 111	28764		R.VEQWMDFAATEVDPNIAR.W
								1914	35.52	38.5	675.3285	1348.6412	2	0.95	9.79	178 - 188	24380		K.TFTSEFPHVER.Y
								3512	51.47	32.4	1054.4897	2106.9681	2	-1.54	11.33	94 - 111	16024	Oxidation: 5	R.VEQWMDFAATEVDPNIAR.W
								4486	61.20	17.3	1117.5472	2233.0824	2	-1.17	12.72	391 - 410	6312		R.VEAMIEDLEPFEGQSLLDAK.C
90_1 – fraction 2					262.8	7	24.5	1935	37.80	19.3	597.8141	1193.6114	2	1.83	12.25	17 - 27	59440	Carbamidomethyl: 8	K.ALIAAEYCGVK.V
								3570	52.77	41.3	993.0198	1984.0266	2	-0.72	17.17	54 - 72	42928		K.VPVLETPDGAVFESNAIAR.Y
								2575	43.61	38.4	604.3248	1206.6318	2	2.71	10.87	339 - 349	32056	Oxidation: 1	K.MLVIGSEAPFK.V
								1826	36.72	38.3	675.3280	1348.6412	2	0.22	8.94	178 - 188	28108		K.TFTSEFPHVER.Y
								3666	53.32	60.4	626.9948	1877.9636	3	-0.54	11.38	77 - 93	27964		R.SKGDNLLWGGSLIEYAR.V
								1848	39.04	39.3	844.4131	1686.8101	2	0.89	15.26	307 - 320	16340		K.YQEENTVSYVTLNK.V
								3650	53.23	25.8	1054.4933	2106.9681	2	1.86	22.01	94 - 111	5348	Oxidation: 5	R.VEQWMDFAATEVDPNIAR.W
90_2 – fraction 2					554.5	13	38.7	3155	48.95	18.8	596.3212	1190.6369	2	-7.68	10.59	339 - 349	96888		K.MLVIGSEAPFK.V
								1946	38.24	74.0	675.3246	1348.6412	2	-4.84	6.95	178 - 188	64600		K.TFTSEFPHVER.Y
								3706	53.96	54.5	993.0176	1984.0266	2	-3.03	6.59	54 - 72	62760		K.VPVLETPDGAVFESNAIAR.Y
								2926	47.01	19.3	547.3145	1092.6179	2	-3.24	7.83	255 - 264	54396		K.NPLDLLPPSK.M
								2005	38.99	39.8	597.8113	1193.6114	2	-2.83	10.70	17 - 27	44484	Carbamidomethyl: 8	K.ALIAAEYCGVK.V
								3785	54.49	56.2	626.9914	1877.9636	3	-6.01	6.17	77 - 93	38560		R.SKGDNLLWGGSLIEYAR.V
								1777	36.95	27.9	531.7715	1061.5328	2	-4.04	8.10	265 - 272	36344		K.MVLDDWKR.L
								680	28.07	18.5	561.0547	2240.2052	4	-6.86	14.07	234 - 254	31864		K.EAPKPAVVEAPEEEAPKPKPK.N
								2136	40.10	82.9	844.4101	1686.8101	2	-2.67	8.81	307 - 320	27992		K.YQEENTVSYVTLNK.V
								1150	31.82	15.3	539.7712	1077.5277	2	0.10	9.25	265 - 272	25052	Oxidation: 1	K.MVLDDWKR.L
								4374	60.03	72.4	1046.4892	2090.9731	2	-4.49	9.33	94 - 111	11020		R.VEQWMDFAATEVDPNIAR.W
								3781	54.51	25.7	1054.4941	2106.9681	2	2.61	12.12	94 - 111	9776	Oxidation: 5	R.VEQWMDFAATEVDPNIAR.W
								4731	63.82	49.2	1117.5439	2233.0824	2	-4.09	3.63	391 - 410	6032		R.VEAMIEDLEPFEGQSLLDAK.C
90_3 – fraction 2					387.9	8	29.5	3144	46.85	23.8	596.3215	1190.6369	2	-7.06	20.71	339 - 349	100440		K.MLVIGSEAPFK.V
								1899	36.00	52.5	675.3243	1348.6412	2	-5.27	10.13	178 - 188	63760		K.TFTSEFPHVER.Y
								3673	51.69	33.0	993.0157	1984.0266	2	-4.91	10.38	54 - 72	62348		K.VPVLETPDGAVFESNAIAR.Y
								1983	36.82	40.4	597.8109	1193.6114	2	-3.49	11.56	17 - 27	58672	Carbamidomethyl: 8	K.ALIAAEYCGVK.V
								2100	37.83	82.3	844.4075	1686.8101	2	-5.70	11.95	307 - 320	45792		K.YQEENTVSYVTLNK.V
								746	26.09	40.8	561.0535	2240.2052	4	-9.16	22.98	234 - 254	34204		K.EAPKPAVVEAPEEEAPKPKPK.N
								3782	52.60	51.8	626.9910	1877.9636	3	-6.56	8.46	77 - 93	16636		R.SKGDNLLWGGSLIEYAR.V
								3743	52.18	63.2	1054.4904	2106.9681	2	-0.89	13.17	94 - 111	10212	Oxidation: 5	R.VEQWMDFAATEVDPNIAR.W
89_1 – fraction 3	M0YVB7	Uncharacterized protein	24.5	4.4	155.3	5	17.7	1361	40.29	31.0	489.2757	976.5416	2	-4.75	17.30	175 - 183	26280		K.LMPVGYGIK.K
	BLAST	Protein	Organism	Accession	Total Score	E value	Ident [%]	910	35.47	22.2	497.2725	992.5365	2	-6.10	14.49	175 - 183	22604	Oxidation: 2	K.LMPVGYGIK.K
		Elongation factor 1 beta	Hordeum vulgare	CAB90214.1	458	6e-163	100	267	28.74	54.7	557.3126	1112.6190	2	-7.42	16.22	66 - 77	20472		K.LSGVTAPGQGVK.V
								986	36.34	32.3	532.8046	1063.6026	2	-7.50	12.32	15 - 23	17592		K.KLDGYLLSR.S
								1919	46.87	15.0	546.2788	1090.5481	2	-4.73	13.93	165 - 174	11220		K.MEGLLWGASK.L
89_2 – fraction 3					65.1	3	13.3	1443	32.95	25.8	532.8072	1063.6026	2	-2.56	27.67	15 - 23	145580		K.KLDGYLLSR.S
								1977	37.64	21.0	489.2766	976.5416	2	-2.97	12.73	175 - 183	122656		K.LMPVGYGIK.K
								723	26.27	18.3	557.3143	1112.6190	2	-4.40	10.85	66 - 77	10568		K.LSGVTAPGQGVK.V
89_3 – fraction 3					96.6	3	15.0	1439	34.07	31.8	532.8059	1063.6026	2	-5.06	25.23	15 - 23	76024		K.KLDGYLLSR.S
								669	27.23	41.9	557.3146	1112.6190	2	-3.90	16.19	66 - 77	63796		K.LSGVTAPGQGVK.V
								1844	37.62	22.9	479.2576	1434.7541	3	-2.17	10.43	162 - 174	14740	Oxidation: 4	R.SIKMEGLLWGASK.L
90_2 – fraction 3					164.9	4	21.7	1580	36.21	40.2	532.8069	1063.6026	2	-3.24	31.63	15 - 23	178756		K.KLDGYLLSR.S
								770	29.37	50.9	557.3155	1112.6190	2	-2.34	10.82	66 - 77	156544		K.LSGVTAPGQGVK.V
								2841	47.31	15.8	546.2804	1090.5481	2	-1.67	9.10	165 - 174	82088		K.MEGLLWGASK.L
								3539	53.41	18.0	693.0049	2076.0085	3	-7.50	18.30	138 - 155	16084		K.SSVLLDVKPWDDETDMVK.L
90_3 – fraction 3					274.6	8	22.1	788	27.15	44.9	557.3140	1112.6190	2	-4.92	21.72	66 - 77	106820		K.LSGVTAPGQGVK.V
								2026	38.22	22.1	489.2762	976.5416	2	-3.77	10.63	175 - 183	104692		K.LMPVGYGIK.K
								1500	33.59	40.7	497.2728	992.5365	2	-5.47	10.59	175 - 183	74756	Oxidation: 2	K.LMPVGYGIK.K
								1534	33.86	29.4	532.8056	1063.6026	2	-5.67	34.22	15 - 23	72016		K.KLDGYLLSR.S
								2782	45.07	26.9	546.2790	1090.5481	2	-4.20	20.72	165 - 174	24952		K.MEGLLWGASK.L
								2247	40.22	46.4	554.2757	1106.5430	2	-5.51	11.52	165 - 174	20152	Oxidation: 1	K.MEGLLWGASK.L
								816	27.33	32.1	552.2695	1102.5295	2	-4.55	31.25	24 - 33	19452		R.SYISGYQASK.D
								2013	38.05	32.1	468.7590	935.5076	2	-4.38	71.15	16 - 23	12604		K.LDGYLLSR.S
89_1 – fraction 4	F2E598	Predicted protein	17.1	10.4	100.0	4	26.5	925	36.91	37.3	502.7752	1003.5451	2	-9.22	12.84	81 - 90	16148		R.QGIGIGGFQK.I
	BLAST	Protein	Organism	Accession	Total Score	E value	Ident [%]	1876	58.16	21.6	681.3283	1360.6511	2	-6.60	14.05	143 - 155	6552		R.DLDQVAGTVPAEF.-
		40S ribosomal protein S19	Triticum urartu	EMS45638.1	321	5e-111	99	371	30.65	24.8	542.7709	1083.5349	2	-7.00	15.53	21 - 29	4312		K.DVNPHEFVK.A
								797	35.27	16.4	502.2569	1002.5056	2	-6.31	12.89	123 - 131	3668	Oxidation: 1	K.MGIIDVDPK.G
89_2 – fraction 4					86.0	4	30.3	1859	36.01	17.5	502.7807	1003.5451	2	1.70	9.18	81 - 90	474204		R.QGIGIGGFQK.I
								4493	59.79	27.4	679.8551	1357.6952	2	0.30	11.14	41 - 51	43012		K.MELPEWVDIVK.T
								3080	46.55	16.2	759.3824	1516.7522	2	-1.32	7.78	142 - 155	39356		R.RDLDQVAGTVPAEF.-
								786	26.77	24.9	706.8790	1411.7460	2	-1.79	12.18	18 - 29	21608		R.TVKDVNPHEFVK.A
89_3 – fraction 4					92.5	4	20.6	3882	57.93	41.4	681.3300	1360.6511	2	-4.10	4.49	143 - 155	73996		R.DLDQVAGTVPAEF.-
								1583	34.95	17.1	502.2584	1002.5056	2	-3.26	6.34	123 - 131	58572	Oxidation: 1	K.MGIIDVDPK.G
								872	29.65	16.5	542.7723	1083.5349	2	-4.57	17.61	21 - 29	21608		K.DVNPHEFVK.A
								2768	47.16	17.6	759.3795	1516.7522	2	-5.11	15.75	142 - 155	7052		R.RDLDQVAGTVPAEF.-
90_1 – fraction 4					83.8	3	21.3	1989	41.43	40.6	494.2641	986.5107	2	3.09	9.25	123 - 131	25176		K.MGIIDVDPK.G
								3754	61.48	16.3	679.8534	1357.6952	2	-2.18	14.99	41 - 51	20168		K.MELPEWVDIVK.T
								3572	59.25	27.0	681.3320	1360.6511	2	-1.21	6.99	143 - 155	4524		R.DLDQVAGTVPAEF.-
90_2 – fraction 4					157.3	5	34.8	2276	42.87	16.6	493.2865	984.5604	2	-2.06	13.32	115 - 122	539536		R.NILQELQK.M
								4014	59.90	32.1	681.3299	1360.6511	2	-4.21	8.11	143 - 155	121348		R.DLDQVAGTVPAEF.-
								3735	56.70	54.9	687.8491	1373.6901	2	-4.71	4.50	41 - 51	39684	Oxidation: 1	K.MELPEWVDIVK.T
								766	29.46	33.7	706.8747	1411.7460	2	-7.84	12.64	18 - 29	33412		R.TVKDVNPHEFVK.A
								1824	38.76	20.0	502.7781	1003.5451	2	-3.49	10.05	81 - 90	13260		R.QGIGIGGFQK.I
90_3 – fraction 4					151.2	5	35.5	3988	57.19	27.8	681.3286	1360.6511	2	-6.25	16.20	143 - 155	113824		R.DLDQVAGTVPAEF.-
								2163	39.39	34.1	494.2599	986.5107	2	-5.58	9.00	123 - 131	99336		K.MGIIDVDPK.G
								1916	36.32	19.4	502.7782	1003.5451	2	-3.19	43.92	81 - 90	56796		R.QGIGIGGFQK.I
								3702	54.36	17.7	687.8474	1373.6901	2	-7.15	12.33	41 - 51	12068	Oxidation: 1	K.MELPEWVDIVK.T
								783	26.89	52.2	706.8747	1411.7460	2	-7.86	10.21	18 - 29	9648		R.TVKDVNPHEFVK.A
89_2 – fraction 1	M0Y4D4	Uncharacterized protein	98.2	5.7	111.3	4	5.5	861	27.93	44.3	764.3537	1526.6961	2	-2.10	9.19	828 - 842	13880		K.AGEDADSLGLTGHER.Y
	BLAST	Protein	Organism	Accession	Total Score	E value	Ident [%]	2058	38.51	25.0	457.7868	913.5597	2	-0.61	43.29	48 - 55	11800		R.ILLESAIR.N
		Aconitate hydratase, cytoplasmic	Brachypodium distachyon	XP 003573387.2	1789	0.0	95	4148	57.55	17.8	757.3644	1512.7130	2	0.78	2.96	333 - 345	8408		R.SDETVSMIEAYLR.A
								4224	58.30	24.2	783.8961	1565.7768	2	0.52	10.35	814 - 827	5632	Carbamidomethyl: 12	R.SNLVGMGIIPMCFK.A
89_3 – fraction 1					120.6	3	3.9	2040	39.76	23.4	457.7847	913.5597	2	-5.20	11.90	48 - 55	20780		R.ILLESAIR.N
								851	28.96	27.9	558.8138	1115.6186	2	-5.06	19.26	476 - 487	16716		K.TSLAPGSGVVTK.Y
								864	29.05	69.3	764.3526	1526.6961	2	-3.59	10.97	828 - 842	10492		K.AGEDADSLGLTGHER.Y
90_1 – fraction 1					58.9	3	3.8	2008	40.49	24.0	457.7891	913.5597	2	4.41	12.52	48 - 55	39624		R.ILLESAIR.N
								2861	48.25	17.9	646.8364	1291.6561	2	1.62	16.51	28 - 38	16580		K.FYSLPALNDPR.I
								838	29.75	17.0	509.9072	1526.6961	3	2.29	118.24	828 - 842	6316		K.AGEDADSLGLTGHER.Y
90_2 – fraction 1					332.2	8	13.3	1027	30.95	15.6	558.8151	1115.6186	2	-2.66	11.00	476 - 487	131296		K.TSLAPGSGVVTK.Y
								2305	41.63	34.5	457.7859	913.5597	2	-2.71	75.03	48 - 55	122100		R.ILLESAIR.N
								1047	31.02	101.3	764.3522	1526.6961	2	-4.09	7.26	828 - 842	35832		K.AGEDADSLGLTGHER.Y
								3177	49.32	31.2	646.8319	1291.6561	2	-5.24	20.96	28 - 38	29244		K.FYSLPALNDPR.I
								4422	60.40	46.2	757.3611	1512.7130	2	-3.58	10.82	333 - 345	14024		R.SDETVSMIEAYLR.A
								3630	53.15	24.2	920.4413	2758.3133	3	-4.04	14.50	671 - 695	12804	Carbamidomethyl: 4	K.NAYCLLNFGDSITTDHISPAGSIHR.D
								5308	69.87	40.8	1008.0486	2014.0921	2	-4.71	8.05	90 - 108	9384		R.VLLQDFTGVPAVVDLAAMR.D
								5786	75.46	38.3	916.4982	1830.9873	2	-2.97	8.55	260 - 276	5280		R.NGVTATDLVLTVTQMLR.K
90_3 – fraction 1					230.2	7	8.0	2303	39.56	31.8	457.7867	913.5597	2	-0.83	61.09	48 - 55	96088		R.ILLESAIR.N
								3167	47.11	47.0	646.8303	1291.6561	2	-7.70	20.17	28 - 38	29016		K.FYSLPALNDPR.I
								1758	34.91	20.0	571.3371	1140.6655	2	-5.22	2.85	80 - 89	27016		K.LAEIPFKPAR.V
								1037	28.78	53.9	764.3509	1526.6961	2	-5.84	8.64	828 - 842	26396		K.AGEDADSLGLTGHER.Y
								2232	38.85	17.2	552.9735	1655.9069	3	-4.94	22.53	462 - 475	13100	Carbamidomethyl: 3	K.KACELGLEVKPWVK.T
								3908	53.69	16.8	791.8887	1581.7717	2	-5.67	18.24	814 - 827	8520	Carbamidomethyl: 12; Oxidation: 11	R.SNLVGMGIIPMCFK.A
								4442	58.89	43.6	783.8935	1565.7768	2	-2.77	13.53	814 - 827	6824	Carbamidomethyl: 12	R.SNLVGMGIIPMCFK.A
89_1 – fraction 2	M0Z6B5	Uncharacterized protein	36.0	9.4	112.4	3	12.1	1340	39.52	18.9	493.7825	985.5556	2	-5.36	20.05	235 - 243	16960		R.ESAIAQVIR.T
								2035	46.17	58.5	776.9324	1551.8621	2	-7.65	10.48	93 - 108	14552		R.IAVSPSLSAPADVAVR.T
								2314	49.17	35.0	843.9348	1685.8658	2	-6.36	10.38	317 - 332	7536	Carbamidomethyl: 8	K.VTDGVSLCGPVLDQVK.I
89_2 – fraction 2					214.4	6	22.8	1814	34.68	40.4	493.7846	985.5556	2	-1.01	83.38	235 - 243	109584		R.ESAIAQVIR.T
								1893	35.27	20.2	533.7931	1065.5720	2	-0.33	43.92	21 - 29	47688		R.HSLPGWTLR.G
								3103	45.66	43.2	843.9397	1685.8658	2	-0.57	6.14	317 - 332	46236	Carbamidomethyl: 8	K.VTDGVSLCGPVLDQVK.I
								2705	43.13	70.8	776.9369	1551.8621	2	-1.81	8.80	93 - 108	29752		R.IAVSPSLSAPADVAVR.T
								3503	49.17	18.5	675.8382	1349.6616	2	0.19	7.30	170 - 181	20348		K.NDGFEIGPQVFK.N
								5289	68.76	21.3	827.9549	1653.8978	2	-1.51	3.94	195 - 209	11184		K.DVTSPLPGWIIESLK.A
89_3 – fraction 2					177.3	3	12.1	2928	44.07	64.1	776.9342	1551.8621	2	-5.24	4.38	93 - 108	80760		R.IAVSPSLSAPADVAVR.T
								1936	35.33	62.8	493.7837	985.5556	2	-2.85	6.53	235 - 243	63440		R.ESAIAQVIR.T
								3167	46.29	50.4	843.9347	1685.8658	2	-6.56	8.95	317 - 332	21516	Carbamidomethyl: 8	K.VTDGVSLCGPVLDQVK.I
90_1 – fraction 2					143.1	4	16.6	2715	44.87	79.3	776.9389	1551.8621	2	0.80	6.08	93 - 108	68000		R.IAVSPSLSAPADVAVR.T
								1736	35.93	25.7	493.7865	985.5556	2	2.86	34.58	235 - 243	50208		R.ESAIAQVIR.T
								5173	69.90	22.6	827.9557	1653.8978	2	-0.61	20.05	195 - 209	10620		K.DVTSPLPGWIIESLK.A
								2740	47.15	15.4	843.9363	1685.8658	2	-4.67	20.91	317 - 332	9028	Carbamidomethyl: 8	K.VTDGVSLCGPVLDQVK.I
90_2 – fraction 2					290.4	6	28.4	1835	37.36	53.1	493.7842	985.5556	2	-1.90	26.67	235 - 243	147608		R.ESAIAQVIR.T
								2837	46.12	82.2	776.9347	1551.8621	2	-4.67	9.35	93 - 108	86952		R.IAVSPSLSAPADVAVR.T
								1938	38.24	19.0	533.7925	1065.5720	2	-1.51	40.38	21 - 29	79640		R.HSLPGWTLR.G
								3073	48.24	79.3	843.9366	1685.8658	2	-4.26	9.38	317 - 332	49752	Carbamidomethyl: 8	K.VTDGVSLCGPVLDQVK.I
								5403	70.94	37.2	827.9534	1653.8978	2	-3.30	3.48	195 - 209	12568		K.DVTSPLPGWIIESLK.A
								4607	62.09	19.5	1042.8604	3125.5703	3	-3.49	11.55	125 - 155	7424	Carbamidomethyl: 21	R.ASSPVAQVTFSNPGLQEDAACGPLIDAVAIK.E
[truncated: 12,229 more rows]

## Sheet: Suppl. Table S3
Supplementary Table S3. Cluster analysis of 108 proteins present in at least two experiemntal variants except for the proteins found in HVC ∩ HMC (21), HVN ∩ HMN (15), HVC ∩ HMN (4) and HVN ∩ HMC (0) only.
Protein	"HV – control"	"HV – NaCl"	"HM – control"	"HM – NaCl"	Mean	SD	Z(HVC)	Z(HVN)	Z(HMC)	Z(HMN)
"M0VCA1,defence response"	4.55147	4.66164	0	0	2.30328	2.15908	1.04127	1.0923	-1.06678	-1.06678
"M0ZC67,gene expression and replication"	5.10681	4.70611	0	0	2.45323	2.83746	0.935195	0.793975	-0.864585	-0.864585																			Cluster 1
"M0UL57,proteosynthesis"	4.73329	4.55585	0	0	2.32229	2.68252	0.898784	0.832635	-0.86571	-0.86571																			Amino acid metabolism		0
"M0V315,proteosynthesis"	4.47086	4.72852	0	0	2.29985	2.65772	0.816873	0.91382	-0.865347	-0.865347																			Apoptotic process		0
"F2CY84,transport"	4.89326	4.65817	0	0	2.38786	2.75893	0.908107	0.822896	-0.865501	-0.865501													Cluster 1: Proteins present only in H. vulgare						ATP metabolism		0
"F2D1I7,unknown"	4.2501	4.62897	0	0	2.21977	2.56783	0.79068	0.938225	-0.864453	-0.864453												Redox metabolism	M0VCA1	Superoxide dismutase [Cu-Zn]					Carbohydrate metabolism		0
"F2D465,unknown"	4.87294	4.62017	0	0	2.37328	2.74237	0.911499	0.819326	-0.865412	-0.865412												Nucleic acid assembly	M0ZC67	Nucleosome assembly protein 1-like 1-A					Cell adhesion		1
"M0V4Z9,protein folding/defolding"	4.61047	4.80672	0	0	2.3543	2.71969	0.829571	0.901728	-0.86565	-0.86565												gene expression and replication	M0XI96	Far upstream element-binding protein 2					Chlorophyll metabolism		0
"M0XI96,gene expression and replication"	4.98719	4.53024	0	0	2.37936	2.75377	0.947005	0.781067	-0.864036	-0.864036												Protein biosynthesis	M0UL57	Eukaryotic translation initiation factor 5A1					Cytoskeleton		0
"M0WI23,gene expression and replication"	4.47601	4.52145	0	0	2.24936	2.59741	0.857256	0.874751	-0.866003	-0.866003												Transport	F2CY84	Non-specific lipid-transfer protein					Defence response		0
"M0W4G1,protein m. p."	4.5266	4.80914	0	0	2.33394	2.69746	0.81286	0.917606	-0.865233	-0.865233												Unknown	F2D465	Predicted protein					gene expression and replication		2
"M0XN93,protein m. p."	4.55257	4.54259	0	0	2.27379	2.62555	0.867924	0.864125	-0.866024	-0.866024												Protein biosynthesis	M0V315	60S acidic ribosomal protein P2B					Lipid metabolism		0
"M0VKD9,unknown"	4.59507	4.77458	0	0	2.34241	2.70578	0.832535	0.898881	-0.865708	-0.865708												Protein degradation	M0W4G1	E3 UMF1-protein ligase 1 homolog					Nucleic acid assembly		1
"F2CQ91,signal transduction"	4.4418	4.66485	0	0	2.27666	2.63044	0.823108	0.907905	-0.865506	-0.865506												Protein folding	M0V4Z9	Chaperonin CPN60-2					Nucleotide metabolism		0
"F2DHC4,apoptotic process"	0	0	4.73556	4.68422	2.35495	2.71934	-0.866	-0.866	0.875439	0.85656												Signal transduction	F2CQ91	Calmodulin					One-carbon metabolism		0
"M0VJI5,carbohydrate m. p."	0	0	4.83275	4.58959	2.35559	2.72181	-0.865449	-0.865449	0.910119	0.820779												gene expression and replication	F2D1I7	Nascent polypeptide-associated complex subunit alpha-like protein					Photosynthesis		0
"F2DS55,carbohydrate m. p."	0	0	4.53007	4.35824	2.22208	2.56679	-0.865702	-0.865702	0.899173	0.832231												cell adhesion	M0WI23	Ankyrin repeat domain protein 2					Protein folding		1
"M0YYV7,defence response"	0	0	4.76001	4.76827	2.38207	2.75058	-0.866025	-0.866025	0.864523	0.867527												protein degradation	M0XN93	Ubiquitin thioesterase OTU1-like isoform 1					Protein biosynthesis		1
"M0VG01,gene expression and replication"	0	0	4.95264	5.01535	2.492	2.87763	-0.865991	-0.865991	0.855096	0.876887																			Protein degradation		2
"M0WE81,gene expression and replication"	0	0	4.53865	4.58405	2.28067	2.63356	-0.866004	-0.866004	0.857384	0.874624																			Redox metabolism		1
"M0XUE8,gene expression and replication"	0	0	4.96697	5.32236	2.57233	2.97382	-0.864994	-0.864994	0.80524	0.924748													Cluster 2: Proteins present only in H. marinum						Regulatory		0
"M0YBF8,gene expression and replication"	0	0	4.3835	4.53559	2.22977	2.57547	-0.865774	-0.865774	0.836247	0.8953												defence response	F2DHC4	USP family protein					Secondary metabolism		0
"M0X5B5,gene expression and replication"	0	0	4.37803	4.35031	2.18208	2.51968	-0.866017	-0.866017	0.871517	0.860517												protein biosynthesis	M0YSG8	30S ribosomal protein S1					Signalling		1
"M0WBK3,gene expression and replication"	0	0	4.70105	4.62153	2.33065	2.69139	-0.865962	-0.865962	0.880736	0.851188												nucleic acid assembly	M0UYF5	Nucleic acid-binding protein					TCA cycle		0
"M0YFP6,gene expression and replication"	0	0	4.43092	5.04397	2.36872	2.74659	-0.862423	-0.862423	0.750822	0.974023												unknown	F2DIC8	r40c1 protein					Transport		1
"F2E2L5,microtubule-based movement"	0	0	4.50853	4.62007	2.28215	2.63559	-0.865896	-0.865896	0.844737	0.887056												gene expression and replication	M0WBK3	Protein NASP homolog					Unknown		1
"M0Y631,protein folding/defolding"	0	0	4.93675	5.04001	2.49419	2.88035	-0.865933	-0.865933	0.848007	0.883858												nucleic acid assembly	M0V8N6	Poly(rC)-binding protein 1
"M0WFD2,protein folding/defolding"	0	0	4.75883	4.33601	2.27371	2.63112	-0.86416	-0.86416	0.944509	0.78381												protein degradation	M0YYG3	Triticain beta 2
"F2CQR1,protein m. p."	0	0	4.31823	4.55069	2.21723	2.56199	-0.865431	-0.865431	0.820066	0.910797												protein biosynthesis	M0YPS4	60S ribosomal protein L12					Cluster 2
"M0UYF5,proteosynthesis"	0	0	5.24399	5.19126	2.60881	3.01247	-0.866003	-0.866003	0.874756	0.85725												redox metabolism	M0YYV7	class III peroxidase					Amino acid metabolism		0
"M0UPR9,proteosynthesis"	0	0	4.60397	4.6779	2.32047	2.67961	-0.86597	-0.86597	0.852176	0.879765												protein biosynthesis	F2CW48	40S ribosomal protein S25-4-like					Apoptotic process		0
"F2CW48,proteosynthesis"	0	0	4.61181	4.61081	2.30566	2.66234	-0.866025	-0.866025	0.866212	0.865838												protein degradation	M0VNM9	Thiol protease aleurain					ATP metabolism		0
"M0YU33,proteosynthesis"	0	0	4.51961	4.82956	2.33729	2.70184	-0.865075	-0.865075	0.807715	0.922435												nucleic acid assembly	M0Y7Q2	MBD2					Carbohydrate metabolism		4
"M0YPS4,proteosynthesis"	0	0	4.93663	4.82633	2.44074	2.81868	-0.865915	-0.865915	0.885481	0.846349												cell adhesion	M0X5B5	Ankyrin-1					Cell adhesion		5
"M0UU60,proteosynthesis"	0	0	4.7923	5.05129	2.4609	2.84357	-0.865427	-0.865427	0.819887	0.910966												protein biosynthesis	M0XHQ5	60S acidic ribosomal protein P3					Chlorophyll metabolism		0
"M0UY14,unknown"	0	0	4.564	4.84581	2.35245	2.71881	-0.86525	-0.86525	0.813424	0.917075												nucleic acid assembly	M0VG01	31 kDa ribonucleoprotein					Cytoskeleton		0
"F2DIC8,unknown"	0	0	4.54537	4.48655	2.25798	2.6074	-0.865989	-0.865989	0.877268	0.85471												gene expression and replication	M0WE81	Leucine-rich repeat-containing protein DDB					Defence response		1
"M0Y4I6,unknown"	0	0	4.35645	4.47042	2.20672	2.54852	-0.865881	-0.865881	0.843521	0.888242												redox metabolism	M0XHU1	Peroxidase 54					gene expression and replication		3
"M0WDD4,carbohydrate m. p."	0	0	4.57033	4.87211	2.36061	2.72858	-0.865142	-0.865142	0.809843	0.920441												protein folding	M0UPR9	Hsp70 nucleotide exchange factor fes1					Lipid metabolism		0
"M0WLI6,carbohydrate m. p."	0	0	4.73981	4.27139	2.2528	2.60833	-0.863695	-0.863695	0.953487	0.773902												protein degradation	M0ZCR3	26S proteasome non-ATPase regulatory subunit 4					Nucleic acid assembly		8
"F2CRF1,defence response"	0	0	5.25669	5.09065	2.58684	2.98779	-0.865803	-0.865803	0.893588	0.838017												carbohydrate metabolism	M0YBF8	Sucrose:fructan 6-fructosyltransferase					Nucleotide metabolism		1
"M0XMV1,defence response"	0	0	5.26379	4.55233	2.45403	2.84852	-0.861511	-0.861511	0.986395	0.736628												protein biosynthesis	M0VBK9	Eukaryotic initiation factor 4B					One-carbon metabolism		0
"M0YSD3,protein folding/defolding"	0	0	4.77281	5.17536	2.48704	2.87649	-0.864611	-0.864611	0.794638	0.934584												protein folding	M0X093	Luminal-binding protein 4					Photosynthesis		0
"M0Z3D1,cell adhesion"	0	0	4.48375	4.75497	2.30968	2.66929	-0.86528	-0.86528	0.814476	0.916084												signalling	F2E2L5	Calcium-binding protein CML7					Protein folding		6
"M0XHU1,defence response"	0	0	4.67801	4.72678	2.3512	2.715	-0.866002	-0.866002	0.85702	0.874984												transport	M0WT35	Clathrin light chain 2					Protein biosynthesis		6
"M0XHE6,gene expression and replication"	0	0	4.484	4.60052	2.27113	2.62291	-0.865883	-0.865883	0.843671	0.888095												unknown	M0Y4I6	Uncharacterized protein					Protein degradation		4
"M0YSG8,proteosynthesis"	0	0	4.66479	4.61293	2.31943	2.67833	-0.865998	-0.865998	0.875681	0.856316												cell adhesion	M0XHE6	Ankyrin repeat domain-containing protein 2					Redox metabolism		4
"M0XU21,transport"	0	0	4.62532	4.72404	2.33734	2.69923	-0.865929	-0.865929	0.847642	0.884216												signalling	M0XXY9	Ras GTPase-activating protein-binding protein 1					Regulatory		1
"M0VXP7,carbohydrate m. p."	0	0	4.52417	5.07235	2.39913	2.7793	-0.863213	-0.863213	0.764596	0.961831												protein folding	M0Y631	Chaperonin CPN60-2					Secondary metabolism		0
"M0VNM9,carbohydrate m. p."	0	0	4.70841	4.70908	2.35437	2.7186	-0.866025	-0.866025	0.865901	0.86615												transport	M0XU21	Uncharacterized protein					Signalling		4
"M0UT11,defence response"	0	0	4.49959	5.00514	2.37618	2.75153	-0.863586	-0.863586	0.771718	0.955453												carbohydrate metabolism	M0VJI5	Enolase					TCA cycle		0
"F2D3D5,oxidation-reduction process"	0	0	4.72247	5.02786	2.43758	2.81744	-0.865177	-0.865177	0.81098	0.919374												nucleic acid assembly	F2DS55	Suppresor protein SRP40-like isoform X1					Transport		2
"M0Z0Z8,oxidation-reduction process"	0	0	4.59406	5.02485	2.40473	2.7823	-0.864294	-0.864294	0.786878	0.941709												signalling	F2CRF1	14-3-3-like protein A					Unknown		2
"M0X093,protein folding/defolding"	0	0	4.5952	4.74972	2.33623	2.69838	-0.865789	-0.865789	0.837158	0.89442												protein folding	M0WFD2	Heat shock cognate 70 kDa protein
"M0V8N6,protein folding/defolding"	0	0	5.14235	5.0504	2.54819	2.94263	-0.865955	-0.865955	0.881578	0.850332												carbohydrate metabolism	M0WLI6	2,3-bisphosphoglycerate-independent phosphoglycerate mutase
"M0Y7Q2,protein folding/defolding"	0	0	4.66398	4.66061	2.33115	2.69178	-0.866025	-0.866025	0.866652	0.865398												signalling	M0XMV1	14-3-3-like protein B
"M0YYG3,protein m. p."	0	0	4.66547	4.57452	2.31	2.66761	-0.865942	-0.865942	0.882989	0.848894												nucleic acid assembly	M0XUE8	Nucleosome assembly protein 1-like 1
"M0ZCR3,protein m. p."	0	0	4.76091	4.79244	2.38834	2.75784	-0.866016	-0.866016	0.860299	0.871733												protein folding	M0YSD3	GrpE protein homolog
"M0VBK9,proteosynthesis"	0	0	4.29136	4.43848	2.18246	2.5208	-0.86578	-0.86578	0.836598	0.894961												redox metabolism	M0Z0Z8	CBS domain-containing protein CBSX3
"F2DX89,proteosynthesis"	0	0	4.76785	5.24256	2.5026	2.89625	-0.864084	-0.864084	0.782131	0.946037												protein biosynthesis	F2DX89	Eukaryotic translation initiation factor 3 subunit J
"M0XHQ5,proteosynthesis"	0	0	5.17392	5.15484	2.58219	2.98167	-0.866022	-0.866022	0.869221	0.862824												protein degradation	F2CQR1	Deubiquitination-protection protein dph1
"M0WT35,transport"	0	0	4.82601	4.94379	2.44245	2.82071	-0.8659	-0.8659	0.845023	0.886776												protein folding	M0UU60	60S ribosomal protein L23a
"M0XXY9,transport"	0	0	4.64084	4.76112	2.35049	2.71456	-0.865884	-0.865884	0.84373	0.888037												gene expression and replication	M0UY14	Golgin candidate 5-like
"M0VX35,unknown"	0	0	4.6247	4.97884	2.40088	2.77607	-0.86485	-0.86485	0.801066	0.928634												cell adhesion	M0Z3D1	Fasciclin-like protein FLA15
"M0YZ72,apoptotic process"	4.83164	4.52896	4.94833	4.95309	4.8155	0.199116	0.0810091	-1.43909	0.667073	0.691003												carbohydrate metabolism	M0WDD4	Triosephosphate isomerase (Fragment)
"F2CXV3,ATP m. p."	5.07908	4.48434	5.1405	4.91591	4.90496	0.295995	0.588273	-1.42103	0.795759	0.0370007												nucleic acid assembly	F2D3D5	Heterogenous nuclear ribonucleoprotein 27C
"F2EHF8,carbohydrate m. p."	5.04376	4.58702	5.11586	5.42432	5.04274	0.345752	0.00294892	-1.31806	0.211482	1.10363												nucleic acid assembly	M0YFP6	DNA repair protein RAD23-1
"F2CXT7,carbohydrate m. p."	5.06227	4.48777	5.20014	4.48871	4.80972	0.375459	0.672639	-0.857491	1.03984	-0.854986												nucleotide metabolism	M0VXP7	Ribonuclease UK144-like
"M0VJW6,carbohydrate m. p."	4.91773	4.55239	4.9352	4.78256	4.79697	0.176745	0.68322	-1.3838	0.782096	-0.0815209												redox metabolism	M0UT11	L-ascorbate peroxidase 7
"M0UZB9,carbohydrate m. p."	4.50814	4.38886	4.45298	4.69432	4.51107	0.131526	-0.0223451	-0.929191	-0.441672	1.39321												regulatory	M0VWY2	Ricin B lectin 2
"F2CVI3,defence response"	4.80463	4.60353	5.06554	5.28917	4.94072	0.299567	-0.454272	-1.1256	0.416672	1.1632
"M0X2A1,defence response"	4.78	4.6179	4.83152	5.05768	4.82177	0.181708	-0.229911	-1.12198	0.0536526	1.29824													Cluster 3
"M0V3Q4,defence response"	4.6074	4.71474	4.93025	5.43531	4.92192	0.367644	-0.855523	-0.563552	0.0226596	1.39642												ATP metabolism	F2CVI3	Soluble inorganic pyrophosphatase 1
"M0YH83,defence response"	4.92939	4.74798	5.06266	4.89663	4.90916	0.129237	0.156492	-1.24719	1.18769	-0.0969889												protein folding	F2DDU3	20 kDa chaperonine
"M0WEK7,gene expression and replication"	4.52255	4.966	4.97324	5.01544	4.86931	0.2322	-1.49337	0.41641	0.447611	0.629352												apoptotic process	M0YVX6	Plasminogen activator inhibitor 1 RNA-binding protein
"F2DUJ6,gene expression and replication"	4.71452	4.49582	5.0564	4.90686	4.7934	0.242772	-0.324907	-1.22575	1.08331	0.467352												regulatory	M0VVZ7	Protein SET
"M0YDA0,gene expression and replication"	4.5058	4.68045	4.77244	4.81148	4.69254	0.136075	-1.37235	-0.0888734	0.587174	0.874055												regulatory	M0YXJ9	Acidic leucine-rich nuclear phosphoprotein 32-related protein 2
"M0WCQ8,ATP binding "	4.70948	4.41106	4.64485	5.23804	4.75086	0.349172	-0.118495	-0.97316	-0.303602	1.39526
"M0WIT3,ATP binding "	4.71322	4.58539	5.13466	4.6976	4.78272	0.241436	-0.28786	-0.817301	1.4577	-0.352533
"M0WBR2,protein folding/defolding "	5.02021	4.47813	4.68495	4.99791	4.7953	0.261029	0.861625	-1.21508	-0.422731	0.77619													Cluster 4
"M0ZDK9,ATP binding "	4.39951	4.65233	4.43981	4.75572	4.56184	0.170313	-0.953143	0.531308	-0.716514	1.13835												apoptotic process	M0YZ72	Plasminogen activator inhibitor 1 RNA-binding protein
"M0UZ78,protein folding/defolding"	5.10617	4.61285	5.00683	5.46931	5.04879	0.352105	0.162966	-1.23809	-0.119186	1.19431												signalling	F2CWX0	Calreticulin
"F2DNM2,protein m. p."	4.87985	4.79533	4.71614	5.21448	4.90145	0.219133	-0.0985547	-0.484292	-0.845655	1.4285												protein folding	M0X640	RuBisCO large subunit-binding protein subunit beta
"M0ZB49,protein m. p."	4.45533	4.27685	4.70098	4.3169	4.43752	0.191566	0.0929862	-0.838706	1.37533	-0.629606												protein folding	M0WvW3	Stromal 70 kDa heat-shock-related protein
"M0YYH5,secondary m. p."	4.50235	4.71129	4.42904	4.57728	4.55499	0.120497	-0.436841	1.2971	-1.04523	0.184972												protein folding	M0W1W4	FAM10 family protein
"F2CWX0,signal transduction"	4.96399	4.76651	5.38471	5.31527	5.10762	0.292623	-0.490831	-1.16571	0.946907	0.709632												protein folding	M0VTF2	Stromal 70 kDa heat shock-related protein
"M0X1Z2,transport"	4.70053	4.57073	4.96707	4.77548	4.75345	0.165636	-0.319496	-1.10316	1.28968	0.132972												protein folding	F2D284	Protein disulfide-isomerase
"M0YAP1,unknown"	5.21904	4.53704	5.3773	5.67877	5.20303	0.483216	0.0331167	-1.37826	0.36063	0.984509
"M0W1W4,unknown"	4.63358	4.42475	4.81868	4.8888	4.69145	0.207854	-0.278428	-1.28311	0.612112	0.94943													Cluster 5
"F2DWT1,unknown"	4.93118	4.56643	4.82971	5.09368	4.85525	0.221121	0.343366	-1.30617	-0.11548	1.07828												carbohydrate metabolism	F2EHF8	Triosephosphate isomerase
"F2CUD8,unknown"	4.27778	4.46321	4.4677	4.6489	4.4644	0.151523	-1.23159	-0.0078372	0.0217868	1.21764												gene expression and replication	M0YAP1	Nascent polypeptide-associated complex subunit alpha-like protein
"M0VWY2,unknown"	4.62208	4.62289	4.74666	4.70421	4.67396	0.061915	-0.837982	-0.824812	1.1742	0.488592												redox metabolism	M0X2A1	Ascorbate peroxidase
"M0VVZ7,gene expression and replication"	4.61342	4.62226	5.00644	5.30987	4.888	0.335666	-0.818004	-0.791675	0.352851	1.25683												protein folding	M0UZB9	PDI-like protein
"M0X640,ATP binding"	5.05106	4.80466	5.47278	5.40952	5.1845	0.314019	-0.42497	-1.20962	0.918025	0.716561												protein folding	M0WCQ8	Peptidyl-prolyl cis-trans isomerase
"M0UEM7,protein folding/defolding"	4.63321	4.78791	5.10392	5.54915	5.01855	0.404357	-0.952969	-0.570382	0.211123	1.31223												protein degradation	F2DNM2	Cystatin Hv-CPI14
"F2DDU3,protein folding/defolding"	4.79927	4.62581	5.20229	5.47331	5.02517	0.384153	-0.588052	-1.03958	0.461073	1.16656
"M0ZD30,protein m. p."	4.86736	4.92332	4.98911	5.52083	5.07515	0.301253	-0.689755	-0.504015	-0.285629	1.4794													Cluster 6: Proteins relatively enhanced in salt-treated samples with respect to control samples
"M0YSB6,proteosynthesis"	4.55103	4.64487	4.73803	4.99121	4.73129	0.189353	-0.951937	-0.45637	0.0356191	1.37269
"M0Z9V5,signal transduction"	4.93748	4.45906	5.40454	5.10918	4.97756	0.395844	-0.101272	-1.30986	1.07864	0.332488												regulatory	M0V3Q4	low temperature-responsive RNA-binding protein
"M0WTH3,signal transduction"	4.45004	4.43558	4.59606	5.25111	4.6832	0.385483	-0.604842	-0.642362	-0.226039	1.47324												protein biosynthesis	M0YSB6	acidic ribosomal protein P2
"M0ZCE0,transport"	4.44376	4.61447	4.632	4.76372	4.61349	0.131304	-1.29264	0.00748054	0.140968	1.14419												protein folding	M0UEM7	heat shock protein STI
"M0YVX6,apoptotic process"	4.65107	4.54118	5.20951	5.44394	4.96142	0.434855	-0.713701	-0.966405	0.570504	1.1096												photosynthesis	F2CRK1	OEE1 protein
"F2D284,oxidation-reduction process"	5.19576	4.75775	5.50054	5.72858	5.29566	0.419811	-0.237968	-1.2813	0.488027	1.03124												unknown	F2CUD8	Peptidoglycan-binding LysM domain-containíng protein-like
"M0WVW3,protein folding/defolding"	4.8789	4.43996	5.48991	5.46771	5.06912	0.505954	-0.37597	-1.24351	0.831674	0.787808												transport	M0ZCE0	Ran-binding 1-c-like protein
"F2DEW5,ATP binding"	4.87782	4.52922	5.50256	5.0663	4.99397	0.405534	-0.286428	-1.14602	1.25411	0.178337												protein degradation	M0ZD30	Papain-like cysteine proteinase
"M0VTF2,protein folding/defolding"	5.00307	4.59507	5.51946	5.6563	5.19348	0.488131	-0.390073	-1.22591	0.667816	0.948164												photosynthesis	M0WTH3	Oxygen-evolving enhancer protein 2
"F2CRK1,signal transduction"	4.78468	5.04834	5.1635	5.5988	5.14883	0.339309	-1.0732	-0.296173	0.0432318	1.32614
"M0YXJ9,unknown"	4.36453	4.40929	5.01005	5.43265	4.80413	0.512052	-0.858508	-0.771096	0.402147	1.22746													Cluster 7: Proteins relatively enhanced in salt-treated samples with respect to control sa
																						gene expression and replication	M0WEK7	Far upstream element-binding protein 3
																						cell adhesion	M0YDA0	ankyrin repeat domain-containing protein 2
																							Cluster 8: Proteins relatively enhanced in salt-treated samples with respect to control sa
																						protein folding	M0ZDK9	GrpE protein homolog
																						secondary metabolism	M0YYH5	cyclase/dehydrase family protein
																							Cluster 9: Proteins relatively enhanced in control plants versus salt-treated plants
																						ATP metabolism	F2CXV3	nucloside diphosphate kinase
																						carbohydrate metabolism	M0VJW6	enolase
																						carbohydrate metabolism	F2CXT7	fructose-bisphosphate aldolase
																						redox metabolism	M0YH83	ascorbate peroxidase
																						Nucleic acid assembly	F2DUJ6	DNA repair protein RAD23
																						signalling	M0Z9V5	protein phosphatase 2C 10
																						transport	M0X1Z2	RAN GTPase-activating protein 1-like
																						protein folding	F2DEW5	RubisCO large subunit-binding protein subunit alpha
																						protein folding	M0WIT3	RubisCO large subunit-binding protein subunit alpha
																						protein degradation	M0ZB49	26S protease regulatory subunit 6A-like protein
																							Cluster 10: Proteins relatively enhanced in HVC and HMN with respect to HVN and HMC
																						protein folding	M0WBR2	23.5 kDa heat shock protein

## Sheet: Suppl. Table S4
Supplementary Table S4. The lists of proteins belonging to the individual groups in Venn diagrams showing the proteins identified in the individual experimental variants (HVC, HVN, HMC, HMN) and the differences between salt-treated and control plants as well as the differences between Hordeum marinum and H. vulgare genotypes.
															(HVN/HVC) ∩ (HMN/HMC) ↑: M0ZDK9
															M0ZDK9	GrpE protein homolog
															(HVN/HVC) ∩ (HMN/HMC) ↓: F2CXT7; M0Z9V5; F2DEW5
															F2CXT7	Fructose-bisphosphate aldolase
															M0Z9V5	Protein phosphatase 2C 10
															F2DEW5	RuBisCO large subunit-binding protein subunit alpha
				Salt-treated vs control plants:
															(HMN/HMC) ↑: F2CQR1; M0Z3D1; M0VXP7; M0UT11; F2DX89; M0VX35; M0VVZ7; M0UEM7; M0ZD30; M0WTH3; F2CRK1; F2DNM2
				(HVN/HVC) ↑: F2D117; M0W4G1; F2CQ91											F2CQR1	Deubiquitination-protection protein dph1
				F2D1I7	Nascent polypeptide-associated complex subunit alpha-like protein										M0Z3D1	Fasciclin-like protein FLA15
				M0W4G1	E3 UMF1-protein ligase 1 homolog										M0VXP7	Ribonuclease UK144-like
				F2CQ91	Calmodulin										M0UT11	L-ascorbate peroxidase 7
															F2DX89	Eukaryotic translation initiation factor 3 subunit J
															M0VVZ7	Protein SET
				(HVN/HVC) ↓: M0ZC67; F2CXV3; F2EHF8; M0VJW6; M0WCQ8; M0WBR2; M0UZ78; M0YAP1; M0WVW3											M0UEM7	Heat shock protein STI
				M0ZC67	Nucleosome assembly protein 1-like 1-A										M0ZD30	Papain-like cysteine proteinase
				F2CXV3	Nucleoside diphosphate kinase										M0WTH3	Oxygen-evolving enhancer protein 2
				F2EHF8	Triosephosphate isomerase										F2CRK1	Oxygen-evolving enhancer protein 1
				M0VJW6	Enolase										M0VX35	Nascent polypeptide-associated complex subunit alpha-like protein 2
				M0WCQ8	Peptidyl-prolyl cis-trans isomerase										F2DNM2	Cystatin Hv-CPI14
				M0WBR2	23.5 kDa heat shock protein
				M0UZ78	20 kDa chaperonin										(HMN/HMC) ↓: M0WLI6; M0XMV1; M0WIT3
				M0YAP1	Nascent polypeptide-associated complex subunit alpha-like protein										M0WLI6	2,3-bisphosphoglycerate-independent phophoglycerate mutase
				M0WVW3	Stromal 70 kDa heat-shock-related protein										M0XMV1	14-3-3-like protein B
															M0WIT3	RuBisCO large subunit-binding protein subunit alpha
																	(HVC/HMC) ∩ (HVN/HMN) ↓: M0VVZ7; M0YVX6; M0WVW3; F2DEW5; M0VTF2; F2CRK1; M0YXJ9
																	M0VVZ7	Protein SET
																	M0YVX6	Plasminogen activator inhibitor 1 RNA-binding protein
																	M0WVW3	Stromal 70 kDa heat-shock-related protein
																	F2DEW5	RuBisCO large subunit-binding protein subunit alpha
																	M0VTF2	Stromal 70 kDa heat shock-related protein
																	F2CRK1	Oxygen-evolving enhancer protein 1
																	M0YXJ9	Acidic leucine-rich nuclear phosphoprotein 32-related protein 2
				Hordeum marinum versus Hordeum vulgare:
				(HVC/HMC) ↑: M0WDD4									(HVN/HMN) ↑: M0ZB49
				M0WDD4	Triosephosphate isomerase								M0ZB49	26S protease regulatory subunit 6A-like protein A
													(HVN/HMN) ↓: M0YSB6; F2EJL5; M0XLB8; F2CQ91; M0VXP7; M0UT11; M0X093; M0V8N6; M0VX35; F2EHF8; M0VJW6; F2CVI3; M0V3Q4; M0YH83; M0WCQ8; M0UZ78; F2CWX0; M0YAP1; F2DWT1; M0X640; M0UEM7; F2DDU3; M0ZD30; M0WTH3; F2D284
													M0YSB6	Acidic ribosomal protein P2
				(HVC/HMC) ↓: M0WEK7; M0WIT3; M0X1Z2; M0Z9V5; M0V4Z9; M0XHU1; M0XHE6; M0YSG8									F2EJL5	Soluble inorganic pyrophosphatase 1
				M0WEK7	Far upstream element-binding protein 3								M0XLB8	MLOC 61053-like protein
				M0WIT3	RuBisCO large subunit-binding protein subunit alpha								F2CQ91	Calmodulin
				M0X1Z2	RAN GTPase-activating protein 1-like								M0VXP7	Ribonuclease UK144-like
				M0Z9V5	Protein phosphatase 2C 10								M0UT11	L-ascorbate peroxidase 7
				M0V4Z9	Chaperonin CPN60-2								M0X093	Luminal-binding protein 4
				M0XHU1	Peroxidase 54								M0V8N6	Poly(rC)-binding protein 1
				M0XHE6	Ankyrin repeat domain-containing protein 2								M0VX35	Nascent polypeptide-associated complex subunit alpha-like protein 2
				M0YSG8	30S ribosomal protein S1								F2EHF8	Triosephosphate isomerase
													M0VJW6	Enolase
													F2CVI3	Soluble inorganic pyrophosphatase 1
													M0V3Q4	Low temperature-responsive RNA-binding protein
													M0YH83	Ascorbate peroxidase
													M0WCQ8	Peptidyl-prolyl cis-trans isomerase
													M0UZ78	20 kDa chaperonin
													F2CWX0	Calreticulin
													M0YAP1	Nascent polypeptide-associated complex subunit alpha-like protein
													F2DWT1	Translationally-controled tumor protein homolog
													M0X640	RuBisCO large subunit-binding protein subunit beta
													M0UEM7	Heat shock protein STI
													F2DDU3	20 kDa chaperonin
													M0ZD30	Papain-like cysteine proteinase
													M0WTH3	Oxygen-evolving enhancer protein 2
													F2D284	Protein disulfide-isomerase
																		(HVC) ∩ (HMC): 21 proteins								(HVN) ∩ (HMN): 15 proteins
																		amino acids m. p.		Aspartate aminotransferase						ATP m. p.		Mitochondrial ATP synthase precursor
																		apoptotic process		Guanine nucleotide-binding protein subunit beta-like protein A						ATP m. p.		Soluble inorganic pyrophosphatase 1
																		ATP m. p.		Adenosine kinase 2						defence response		Germin F
																		carbohydrate m. p.		Glyceraldehyde-3-phosphate dehydrogenase 2						defence response		Late embryogenesis abundant protein
																		carbohydrate m. p.		Sucrose synthase						defence response		Peroxidase 2
																		carbohydrate m. p.		Phosphoglycerate kinase						defence response		Late embryogenesis abundant protein D34
																		TCA cycle		Malate dehydrogenase						defence response		Dehydrin 8
																		carbohydrate m. p.		Transaldolase 1						gene expression and replication		pre-mRNA processing factor
																		carbohydrate m. p.		UDP-D-glucuronate decarboxylase						gene expression and replication		MLOC 61053-like protein
																		protein folding/defolding		Endoplasmin						microtubule-based movement		Actin depolymerizing factor 4
																		protein folding/defolding		Endoplasmin homolog						protein folding/defolding		Uncharacterized RNA-binding protein C23E6.01c
																		protein folding/defolding		Heat shock protein 90						proteosynthesis		50S ribosomal protein L12-2
																		protein folding/defolding		Heat shock 70 kDa protein 4L						transport		Ran-binding protein 1-like protein c
																		protein m. p.		Leucine aminopeptidase 2						unknown		Uncharacterized protein
																		protein m. p.		Proteasome subunit alpha type						unknown		Uncharacterized protein
																		proteosynthesis		40S ribosomal protein SA
																		proteosynthesis		60S acidic ribosomal protein P0
																		proteosynthesis		60S ribosomal protein L22-2
																		proteosynthesis		Elongation factor Tu
																		signal transduction		Small Ras-related GTP-binding protein
																		tricarboxylic acid cycle		Isocitrate dehydrogenase [NADP]
					Proteins identified in individual experimental variants:
					Proteins identified in HVC only:					Proteins identified in HVN only:					Proteins identified in HMC only:					Proteins identified in HMN only:							Proteins identified in all four variants (HVC, HVN, HMC, HMN):								Proteins identified in HVC ∩ HMC						Proteins identified in HVN ∩ HMN						Proteins identified in HVC ∩ HVN
					Cytoskeleton	M0YMF1	Tubulin alpha			apoptotic process	F2E093	Apoptotic chromatin condensation inducer in the nucleus			amino acid m. p.	F2DET3	Serine hydroxymethyltransferase			amino acid m. p.	M0Z367	Arginine biosynthesis bifunctional protein ArgJ					apoptotic process	M0YZ72	Plasminogen activator inhibitor 1 RNA-binding protein						amino acids m. p.	M0USC9	Aspartate aminotransferase				ATP m. p.	M0XMC3	Mitochondrial ATP synthase precursor				gene expression and replication	F2D1I7	Nascent polypeptide-associated complex subunit alpha-like protein
					gene expression and replication	F2EJA7	Replication protein A 32 kDa subunit			apoptotic process	M0WMM0	Plasminogen activator inhibitor 1 RNA-binding protein			amino acid m. p.	M0VBS3	Cysteine synthase			amino acid m. p.	F2E3H9	Tryptophan aminotransferase 1					apoptotic process	M0YVX6	Plasminogen activator inhibitor 1 RNA-binding protein						apoptotic process	F2DSU6	Guanine nucleotide-binding protein subunit beta-like protein A				ATP m. p.	F2EJL5	Soluble inorganic pyrophosphatase 1				Nucleic acid assembly	M0ZC67	Nucleosome assembly protein 1-like 1-A
					chlorophyll m. p.	M0UKY5	Magnesium chelatase 40 kDa subunit			apoptotic process	M0YTK2	FAS-associated factor 2-B			carbohydrate m. p.	M0USZ9	UTP-glucose-1-phosphate uridylyltransferase			ATP metabolism	F2DTH4	Adenylate kinase A					apoptotic process	F2DWT1	Translationally-controled tumor protein homolog						ATP m. p.	M0XLC4	Adenosine kinase 2				carbohydrate m. p.	M0XLB8	glucosidase II beta subunit				oxidation-reduction process	M0VCA1	Superoxide dismutase [Cu-Zn]
Biological function (revised)	Accession number	Protein name	Sample		one-carbon m. p.	M0ZB73	S-adenosylhomocystein hydrolase 2			Cytoskeleton	M0YI82	Neurofilament heavy polypeptide			oxidation-reduction process	F2CQP8	Lactoylglutathione lyase			carbohydrate m. p.	M0VI12	NAD+-dependent epimerase/dehydratase					ATP m. p.	F2CXV3	Nucleoside diphosphate kinase						carbohydrate m. p.	F2D6I8	Glyceraldehyde-3-phosphate dehydrogenase 2				Cytoskeleton	F2DY31	Actin depolymerizing factor 4				proteosynthesis	M0UL57	Eukaryotic translation initiation factor 5A1
amino acid metabolism	F2DET3	Serine hydroxymethyltransferase	HMC\\		oxidation-reduction process	M0VUI3	Lipoxygenase			defence response	M0VFS7	CI2C			gene expression and replication	M0WZP4	Polyadenylate-binding protein RBP45-like			carbohydrate m. p.	F2DSV5	Endo-1,3:1,4-beta-D-glucanase					ATP m. p.	F2CVI3	Soluble inorganic pyrophosphatase 1						carbohydrate m. p.	M0UKI5	Sucrose synthase				defence response	M0VST4	Germin F				proteosynthesis	M0V315	60S acidic ribosomal protein P2B
amino acid metabolism	M0VBS3	Cysteine synthase	HMC\\		oxidation-reduction process	M0Y2M0	Lipoxygenase 3			defence response	M0ZDL8	Late embryogenesis abundant protein			gene expression and replication	M0VD44	Proliferating cell nuclear antigen			carbohydrate m. p.	M0X8B9	HIPL1 protein					carbohydrate m. p.	F2EHF8	Triosephosphate isomerase						carbohydrate m. p.	M0Y9H9	Phosphoglycerate kinase				defence response	F2CRD9	Late embryogenesis abundant protein				transport	F2CY84	Non-specific lipid-transfer protein
amino acid metabolism	M0Z367	Arginine biosynthesis bifunctional protein ArgJ	HMN\\		protein degradation	M0USK6	Aspartic proteinase nepenthesin-1			defence response	M0Z6A4	ABA inducible protein			gene expression and replication	M0VHD6	La protein-like protein			carbohydrate m. p.	M0W0Q7	Invertase inhibitor					carbohydrate m. p.	F2CXT7	Fructose-bisphosphate aldolase						carbohydrate m. p.	M0V861	Transaldolase 1				defence response	F2DNE8	Late embryogenesis abundant protein D34				unknown	F2D465	Predicted protein
amino acid metabolism	F2E3H9	Tryptophan aminotransferase 1	HMN\\		protein folding/defolding	F2D884	Heat shock cognate 70 kDa protein 1			redox metabolism	F2E325	Glutaredoxin			lipid m. p.	M0YUL2	Enoyl-[acyl-carrier-protein] reductase [NADH]			cell adhesion	M0Z9S4	Fasciclin-like protein FLA5					carbohydrate m. p.	M0VJW6	Enolase						carbohydrate m. p.	F2D5Z0	UDP-D-glucuronate decarboxylase				defence response	M0UW32	Dehydrin 8
amino acid metabolism	M0USC9	Aspartate aminotransferase	HVC, HMC\\		proteosynthesis	M0X7H3	40S ribosomal protein S17-4			redox metabolism	M0WYK6	class III peroxidase			lipid m. p.	M0VZB7	GDSL esterase/lipase			cell adhesion	M0VQM9	Flocculation protein FLO11-like isoform X2					cell adhesion	M0YDA0	Ankyrin repeat domain-containing protein 2						protein degradation	M0Y2I6	Leucine aminopeptidase 2				gene expression and replication	F2DSZ6	pre-mRNA processing factor
apoptotic process	F2E093	Apoptotic chromatin condensation inducer in the nucleus	HVN\\		Regulatory	M0Z3K0	Cell division cycle protein 48			protein degradation	M0VS67	Uncharacterized protein			protein folding	M0YSS3	Cytosolic heat shock protein 90			cell adhesion	M0W0B1	Fasciclin-like protein FLA10					gene expression and replication	M0WEK7	Far upstream element-binding protein 3						protein degradation	F2CSW4	Proteasome subunit alpha type				Nucleic acid assembly	M0WZP5	Uncharacterized RNA-binding protein C23E6.01c
apoptotic process	M0WMM0	Plasminogen activator inhibitor 1 RNA-binding protein	HVN\\		signal transduction	A1X810	14-3-3E			transport	M0X0B4	TOM1-like protein 2			Nucleic acid assembly	M0WIS1	Poly(rC)-binding protein 3			Cytoskeleton	M0YG53	Actin cytoskeleton-regulatory complex protein PAN1					gene expression and replication	M0YAP1	Nascent polypeptide-associated complex subunit alpha-like protein						protein folding/defolding	M0VKI5	Endoplasmin				oxidation-reduction process	F2CTB8	Peroxidase 2
apoptotic process	M0YTK2	FAS-associated factor 2-B	HVN\\		signal transduction	M0XKQ7	WD-40 repeat protein			transport	Q5UNP2	Non-specific lipid-transfer protein			Nucleotide metabolism	M0WCC2	Phosphoribosylformylglycinamidine cyclo-ligase			Cytoskeleton	F2CRA1	Tubulin folding cofactor B					Nucleic acid assembly	F2DUJ6	DNA repair protein RAD23						protein folding/defolding	M0Z0U7	Endoplasmin homolog				proteosynthesis	M0WJN7	50S ribosomal protein L12-2
apoptotic process	F2DSU6	Guanine nucleotide-binding protein subunit beta-like protein A	HVC, HMC\\		signal transduction	M0VNR2	3'(2'),5'-bisphosphate nucleosidase			unknown	M0VF30	Pro-resilin precursor			oxidation-reduction process	F2D5M0	Monodehydroascorbate reductase			Cytoskeleton	A5CFY9	Beta tubulin 6					Nucleic acid assembly	M0YXJ9	Acidic leucine-rich nuclear phosphoprotein 32-related protein 2						protein folding/defolding	M0X173	Heat shock protein 90				transport	M0XSD4	Ran-binding protein 1-like protein c
apoptotic process	M0YZ72	Plasminogen activator inhibitor 1 RNA-binding protein	HVC, HVN, HMC, HMN\\		unknown	M0UHX1	Uncharacterized protein			unknown	F2DXR4	Ripening-related protein 2			protein degradation	F2D894	Proteasome subunit alpha type			defence response	M0YJN2	Salt tolerant protein					Nucleic acid assembly	M0VVZ7	Protein SET						protein folding/defolding	M0VEB2	Heat shock 70 kDa protein 4L				unknown	M0VZW5	Uncharacterized protein
apoptotic process	M0YVX6	Plasminogen activator inhibitor 1 RNA-binding protein	HVC, HVN, HMC, HMN\\							unknown	F2D3S4	Predicted protein			protein degradation	M0X0L3	Proteasome subunit beta type			defence response	M0Z8T3	Pathogenesis-related protein					oxidation-reduction process	M0X2A1	Ascorbate peroxidase						proteosynthesis	M0WYK5	40S ribosomal protein SA				unknown	M0YYJ1	Uncharacterized protein
ATP metabolism	M0XLC4	Adenosine kinase 2	HVC, HMC\\							unknown	M0YK38	Uncharacterized protein			protein degradation	M0Y3T3	Proteasome subunit beta type			defence response	F2ECH4	Late embryogenesis abundant protein 1					oxidation-reduction process	M0YH83	Ascorbate peroxidase						proteosynthesis	F2DBD4	60S acidic ribosomal protein P0
ATP metabolism	M0XMC3	Mitochondrial ATP synthase precursor	HVN, HMN\\												protein folding/defolding	M0W8S8	Heat shock cognate 70 kDa protein			gene expression and replication	M0XC90	Protein vip1					Photosynthesis	M0WTH3	Oxygen-evolving enhancer protein 2						proteosynthesis	F2EAX5	60S ribosomal protein L22-2
ATP metabolism	F2EJL5	Soluble inorganic pyrophosphatase 1	HVN, HMN\\												proteosynthesis	M0VPU0	Elongation factor 2			gene expression and replication	M0Z1P5	Basic leucine zipper protein					Photosynthesis	F2CRK1	Oxygen-evolving enhancer protein 1						proteosynthesis	M0ZD98	Elongation factor Tu
ATP metabolism	F2CXV3	Nucleoside diphosphate kinase	HVC, HVN, HMC, HMN\\												proteosynthesis	M0WF40	Elongation factor 1 gamma 2			gene expression and replication	F2E6A1	Basic transcription factor 3					protein degradation	F2DNM2	Cystatin Hv-CPI14						signal transduction	F2CQ27	Small Ras-related GTP-binding protein
ATP metabolism	F2CVI3	Soluble inorganic pyrophosphatase 1	HVC, HVN, HMC, HMN\\												proteosynthesis	M0YVB7	Elongation factor 1 beta			gene expression and replication	M0Y0E8	FKB12-interacting protein of 37 kDa-like					protein degradation	M0ZB49	26S protease regulatory subunit 6A-like protein A						TCA cycle	M0Z0D3	Malate dehydrogenase
ATP metabolism	F2DTH4	Adenylate kinase A	HMN\\												proteosynthesis	F2E598	40S ribosomal protein S19			gene expression and replication	M0XIC8	Transcription factor BTF3-like isoform 1					protein degradation	M0ZD30	Papain-like cysteine proteinase						TCA cycle	M0YIA7	Isocitrate dehydrogenase [NADP]
carbohydrate metabolism	M0USZ9	UTP-glucose-1-phosphate uridylyltransferase	HMC\\												TCA cycle	F2CQR0	Malate dehydrogenase			gene expression and replication	M0WD31	Replication protein A 32 kDa subunit					protein folding/defolding	F2D284	Protein disulfide-isomerase
carbohydrate metabolism	M0VI12	NAD+-dependent epimerase/dehydratase	HMN\\												TCA cycle	F2D1J8	Succinyl-CoA ligase [ADP-forming] subunit beta			gene expression and replication	M0V935	Mediator of RNA polymerase II transcription subunit 15-like isoform X2					protein folding/defolding	M0UZB9	PDI-like protein
carbohydrate metabolism	F2DSV5	Endo-1,3:1,4-beta-D-glucanase	HMN\\												TCA cycle	M0Y4D4	Aconitate hydratase			gene expression and replication	M0UWP0	Maternally expressed gene 5					protein folding/defolding	M0WCQ8	Peptidyl-prolyl cis-trans isomerase
carbohydrate metabolism	M0VJI5	Enolase	HMC, HMN\\												unknown	M0Z6B5	Uncharacterized protein			gene expression and replication	M0ZD47	Replication protein A 32 kDa subunit					protein folding/defolding	M0WIT3	RuBisCO large subunit-binding protein subunit alpha
carbohydrate metabolism	M0YBF8	Sucrose:fructan 6-fructosyltransferase	HMC, HMN\\																	gene expression and replication	M0XB03	Protein decapping-5-like					protein folding/defolding	M0WBR2	23.5 kDa heat shock protein
carbohydrate metabolism	F2D6I8	Glyceraldehyde-3-phosphate dehydrogenase 2	HVC, HMC\\																	nucleic acid assembly	F2DE61	RNA-binding Musashi-2-like protein					protein folding/defolding	M0ZDK9	GrpE protein homolog
carbohydrate metabolism	M0UKI5	Sucrose synthase	HVC, HMC\\																	Nucleic acid assembly	F2D0T5	ES43					protein folding/defolding	M0UZ78	20 kDa chaperonin
carbohydrate metabolism	M0Y9H9	Phosphoglycerate kinase	HVC, HMC\\																	Nucleic acid assembly	M0ZC68	Nucleosome assembly protein 1-A					protein folding/defolding	M0X640	RuBisCO large subunit-binding protein subunit beta
carbohydrate metabolism	M0V861	Transaldolase 1	HVC, HMC\\																	Nucleic acid assembly	M0YK39	Nuclear matrix constituent protein 1					protein folding/defolding	M0UEM7	Heat shock protein STI
carbohydrate metabolism	F2D5Z0	UDP-D-glucuronate decarboxylase	HVC, HMC\\																	Nucleic acid assembly	M0YML3	Nuclear matrix constituent protein 1					protein folding/defolding	F2DDU3	20 kDa chaperonine
carbohydrate metabolism	M0WDD4	Triosephosphate isomerase (Fragment)	HVC, HMC, HMN\\																	Nucleic acid assembly	M0Z6M4	DNA repair protein					protein folding/defolding	M0WVW3	Stromal 70 kDa heat-shock-related protein
carbohydrate metabolism	M0WLI6	2,3-bisphosphoglycerate-independent phophoglycerate mutase	HVC, HMC, HMN\\																	Nucleotide metabolism	M0Z8H3	Uridylate kinase-like					protein folding/defolding	F2DEW5	RuBisCO large subunit-binding protein subunit alpha
carbohydrate metabolism	F2EHF8	Triosephosphate isomerase	HVC, HVN, HMC, HMN\\																	one-carbon m. p.	M0UZA5	Cyanate hydratase					protein folding/defolding	M0VTF2	Stromal 70 kDa heat shock-related protein
carbohydrate metabolism	F2CXT7	Fructose-bisphosphate aldolase	HVC, HVN, HMC, HMN\\																	oxidation-reduction process	M0X820	Peroxidase 35					protein folding/defolding	F2CUD8	Peptidoglycan-binding LysM domain-containíng protein-like	HVC, HVN, HMC, HMN\\
carbohydrate metabolism	M0VJW6	Enolase	HVC, HVN, HMC, HMN\\																	oxidation-reduction process	M0VDA7	Peroxiredoxin-2E					protein folding/defolding	M0W1W4	FAM10 family protein	HVC, HVN, HMC, HMN\\
carbohydrate metabolism	M0XLB8	glucosidase II beta subunit	HVN, HMN\\																	oxidation-reduction process	M0X4Z3	Peroxiredoxin Q					proteosynthesis	M0YSB6	Acidic ribosomal protein P2
carbohydrate metabolism	M0X8B9	HIPL1 protein	HMN\\																	oxidation-reduction process	M0X558	Peroxidase 1					Regulatory	M0V3Q4	Low temperature-responsive RNA-binding protein
carbohydrate metabolism	M0W0Q7	Invertase inhibitor	HMN\\																	oxidation-reduction process	K4KCI3	Superoxide dismutase [Cu-Zn] (Fragment)					Regulatory	M0VWY2	RNA-binding protein FUS-like isoform X2
cell adhesion	M0Z9S4	Fasciclin-like protein FLA5	HMN\\																	oxidation-reduction process	M0YTZ0	Superoxide dismutase					secondary m. p.	M0YYH5	Cyclase/dehydrase family protein
cell adhesion	M0VQM9	Flocculation protein FLO11-like isoform X2	HMN\\																	oxidation-reduction process	M0VYA3	Superoxide dismutase [Cu-Zn]					signal transduction	F2CWX0	Calreticulin
cell adhesion	M0W0B1	Fasciclin-like protein FLA10	HMN\\																	oxidation-reduction process	M0VCJ6	Peroxidase 2					signal transduction	M0Z9V5	Protein phosphatase 2C 10
cell adhesion	M0X5B5	Ankyrin-1	HMC, HMN\\																	oxidation-reduction process	M0UT82	Peroxidase 4					transport	M0X1Z2	RAN GTPase-activating protein 1-like
cell adhesion	M0Z3D1	Fasciclin-like protein FLA15	HVC, HMC, HMN\\																	oxidation-reduction process	M0WN15	Monocopper oxidase-like protein SKU5					transport	M0ZCE0	Ran-binding 1-c-like protein
cell adhesion	M0YDA0	Ankyrin repeat domain-containing protein 2	HVC, HVN, HMC, HMN\\																	Photosynthesis	M0YTD9	Oxygen-evolving enhancer protein 3- 1
cell adhesion	M0WI23	Ankyrin repeat domain protein 2	HVC, HVN, HMN\\																	protein biosynthesis	M0ZC18	Protein translation factor SUI1
cell adhesion	M0XHE6	Ankyrin repeat domain-containing protein 2	HVC, HMC, HMN\\																	protein degradation	M0Z2X4	Proteasome subunit alpha type
Cytoskeleton	M0YMF1	Tubulin alpha	HVC\\																	protein degradation	M0VT70	26S proteasome non-ATPase regulatory subunit 10
Cytoskeleton	M0YI82	Neurofilament heavy polypeptide	HVN\\																	protein degradation	M0V101	Cystatin Hv-CP12
Cytoskeleton	M0YG53	Actin cytoskeleton-regulatory complex protein PAN1	HMN\\																	protein degradation	F2CUF5	Cystatin Hv-CPI16
Cytoskeleton	F2CRA1	Tubulin folding cofactor B	HMN\\																	protein degradation	B4ESE6	Papain-like cysteine proteinase
Cytoskeleton	A5CFY9	Beta tubulin 6	HMN\\																	protein degradation	M0UGE2	Small ubiquitin-related modifier 1
Cytoskeleton	F2DY31	Actin depolymerizing factor 4	HVN, HMN\\																	protein degradation	M0V112	Ubiquitin-like protein
defence response	F2DHC4	USP family protein	HMC, HMN\\																	protein folding/defolding	M0VEJ4	Prefoldin subunit 5
defence response	M0VFS7	CI2C	HVN\\																	protein folding/defolding	M0V4Z8	Chaperonin CPN60-2
defence response	M0ZDL8	Late embryogenesis abundant protein	HVN\\																	protein folding/defolding	M0WQY8	Heat shock cognate 70 kDa protein 1
defence response	M0Z6A4	ABA inducible protein	HVN\\																	protein folding/defolding	M0WRW4	Peptidyl-prolyl cis-trans isomerase 1
defence response	M0YJN2	Salt tolerant protein	HMN\\																	protein folding/defolding	F2DA67	Peptidyl-prolyl cis-trans isomerase
defence response	M0Z8T3	Pathogenesis-related protein	HMN\\																	proteosynthesis	M0VTY9	40S ribosomal protein S12
defence response	F2ECH4	Late embryogenesis abundant protein 1	HMN\\																	proteosynthesis	M0XX22	30S ribosomal protein 2
defence response	M0UNI9	Salt stress root protein RS1-like	HVC, HMN\\																	proteosynthesis	F2CZL7	Eukaryotic translation initiation factor 1A
defence response	M0VST4	Germin F	HVN, HMN\\																	proteosynthesis	F2EFD1	40S ribosomal protein S27
defence response	F2CRD9	Late embryogenesis abundant protein	HVN, HMN\\																	proteosynthesis	M0VC57	30S ribosomal protein S17
defence response	F2DNE8	Late embryogenesis abundant protein D34	HVN, HMN\\																	proteosynthesis	M0Y092	Ribosome-recycling factor
defence response	M0UW32	Dehydrin 8	HVN, HMN\\																	Regulatory	M0XEV2	Glycine-rich RNA-binding protein 2
gene expression and replication	M0XC90	Protein vip1	HMN\\																	Regulatory	F2DKA4	Glycine-rich RNA-binding protein
gene expression and replication	F2EJA7	Replication protein A 32 kDa subunit	HVC\\																	signal transduction	M0WVJ8	Protein IQ-DOMAIN 32
gene expression and replication	F2D1I7	Nascent polypeptide-associated complex subunit alpha-like protein	HVC, HVN\\																	signal transduction	F2DSZ9	Nitrogen regulatory protein PII
gene expression and replication	M0WZP4	Polyadenylate-binding protein RBP45-like	HMC\\																	signal transduction	M0W1B4	Serine/threonine-protein phosphatase 4 regulatory subunit 2
gene expression and replication	M0VD44	Proliferating cell nuclear antigen	HMC\\																	signal transduction	M0V9J3	RNA-binding Ras-GAP SH3 binding protein
gene expression and replication	M0VHD6	La protein-like protein	HMC\\																	transport	M0V4I6	Peroxisomal multifunctional enzyme type 2
gene expression and replication	M0Z1P5	Basic leucine zipper protein	HMN\\																	transport	M0X5W2	Copper transport protein ATOX1
gene expression and replication	F2E6A1	Basic transcription factor 3	HMN\\																	transport	M0Z7W8	Lipid binding protein precursor
gene expression and replication	M0Y0E8	FKB12-interacting protein of 37 kDa-like	HMN\\																	transport	F2DW24	Predicted protein
gene expression and replication	M0XIC8	Transcription factor BTF3-like isoform 1	HMN\\																	transport	F2CT57	Vacuolar proton ATPase subunit E
gene expression and replication	M0WD31	Replication protein A 32 kDa subunit	HMN\\																	transport	F2DSW1	Mitochondrial import inner membrane translocase subunit TIM10
gene expression and replication	M0V935	Mediator of RNA polymerase II transcription subunit 15-like isoform X2	HMN\\																	Unknown	M0YCA3	PERQ amino acid-rich with GYF domain-containing protein 2
gene expression and replication	M0UWP0	Maternally expressed gene 5	HMN\\																	unknown	M0YZF2	Retinitis pigmentosa 1
gene expression and replication	M0ZD47	Replication protein A 32 kDa subunit	HMN\\																	unknown	M0UR32	HN1-like protein isoform 1
gene expression and replication	M0XB03	Protein decapping-5-like	HMN\\																	unknown	M0WQX1	Uncharacterized protein
gene expression and replication	M0WE81	Leucine-rich repeat-containing protein DDB	HMC, HMN\\																	unknown	M0XVR4	Uncharacterized protein
gene expression and replication	M0WBK3	Protein NASP homolog	HMC, HMN\\
gene expression and replication	F2DSZ6	pre-mRNA processing factor	HVN, HMN\\
gene expression and replication	M0XI96	Far upstream element-binding protein 2	HVC, HVN, HMN\\
gene expression and replication	M0VX35	Nascent polypeptide-associated complex subunit alpha-like protein 2	HVN, HMC, HMN\\
gene expression and replication	M0WEK7	Far upstream element-binding protein 3	HVC, HVN, HMC, HMN\\
gene expression and replication	M0YAP1	Nascent polypeptide-associated complex subunit alpha-like protein	HVC, HVN, HMC, HMN\\
gene expression and replication	M0UY14	Golgin candidate 5-like	HMC, HMN\\
chlorophyll m. p.	M0UKY5	Magnesium chelatase 40 kDa subunit	HVC\\
lipid m. p.	M0YUL2	Enoyl-[acyl-carrier-protein] reductase [NADH]	HMC\\
lipid m. p.	M0VZB7	GDSL esterase/lipase	HMC\\
Nucleic acid assembly	F2DE61	RNA-binding Musashi-2-like protein	HMN\\
Nucleic acid assembly	F2D0T5	ES43	HMN\\
Nucleic acid assembly	M0ZC67	Nucleosome assembly protein 1-like 1-A	HVC, HVN\\
Nucleic acid assembly	M0ZC68	Nucleosome assembly protein 1-A	HMN\\
Nucleic acid assembly	M0YK39	Nuclear matrix constituent protein 1	HMN\\
Nucleic acid assembly	M0YML3	Nuclear matrix constituent protein 1	HMN\\
Nucleic acid assembly	M0Z6M4	DNA repair protein	HMN\\
Nucleic acid assembly	M0VG01	31 kDa ribonucleoprotein	HMC, HMN\\
Nucleic acid assembly	M0XUE8	Nucleosome assembly protein 1-like 1	HMC, HMN\\
Nucleic acid assembly	M0YFP6	DNA repair protein RAD23-1	HMC, HMN\\
Nucleic acid assembly	F2DUJ6	DNA repair protein RAD23	HVC, HVN, HMC, HMN\\
Nucleic acid assembly	F2D3D5	Heterogenous nuclear ribonucleoprotein 27C	HVN, HMC, HMN\\
Nucleic acid assembly	M0UYF5	Nucleic acid-binding protein	HMC, HMN\\
Nucleic acid assembly	M0V8N6	Poly(rC)-binding protein 1	HVN, HMC, HMN\\
Nucleic acid assembly	M0WIS1	Poly(rC)-binding protein 3	HMC\\
Nucleic acid assembly	M0WZP5	Uncharacterized RNA-binding protein C23E6.01c	HVN, HMN\\
Nucleic acid assembly	M0Y7Q2	MBD2	HVN, HMC, HMN\\
Nucleic acid assembly	F2DS55	Suppressor protein SRP40-like isoform X1	HMC, HMN\\
Nucleic acid assembly	M0YXJ9	Acidic leucine-rich nuclear phosphoprotein 32-related protein 2	HVC, HVN, HMC, HMN\\
Nucleotide metabolism	M0VXP7	Ribonuclease UK144-like	HVN, HMC, HMN\\
Nucleotide metabolism	M0Z8H3	Uridylate kinase-like	HMN\\
Nucleotide metabolism	M0WCC2	Phosphoribosylformylglycinamidine cyclo-ligase	HMC\\
one-carbon m. p.	M0ZB73	S-adenosylhomocystein hydrolase 2	HVC\\
one-carbon m. p.	M0UZA5	Cyanate hydratase	HMN\\
oxidation-reduction process	F2CQP8	Lactoylglutathione lyase	HMC\\
Photosynthesis	M0YTD9	Oxygen-evolving enhancer protein 3- 1	HMN\\
Photosynthesis	M0WTH3	Oxygen-evolving enhancer protein 2	HVC, HVN, HMC, HMN\\
Photosynthesis	F2CRK1	Oxygen-evolving enhancer protein 1	HVC, HVN, HMC, HMN\\
protein biosynthesis	M0ZC18	Protein translation factor SUI1	HMN\\
protein biosynthesis	M0X7H3	40S ribosomal protein S17-4	HVC\\
protein biosynthesis	M0UL57	Eukaryotic translation initiation factor 5A1	HVC, HVN\\
protein biosynthesis	M0V315	60S acidic ribosomal protein P2B	HVC, HVN\\
protein biosynthesis	M0VPU0	Elongation factor 2	HMC\\
protein biosynthesis	M0WF40	Elongation factor 1 gamma 2	HMC\\
protein biosynthesis	M0YVB7	Elongation factor 1 beta	HMC\\
protein biosynthesis	F2E598	40S ribosomal protein S19	HMC\\
protein biosynthesis	M0VTY9	40S ribosomal protein S12	HMN\\
protein biosynthesis	M0XX22	30S ribosomal protein 2	HMN\\
protein biosynthesis	F2CZL7	Eukaryotic translation initiation factor 1A	HMN\\
protein biosynthesis	F2EFD1	40S ribosomal protein S27	HMN\\
protein biosynthesis	M0VC57	30S ribosomal protein S17	HMN\\
protein biosynthesis	F2CW48	40S ribosomal protein S25-4-like	HMC, HMN\\
protein biosynthesis	M0YU33	Eukaryotic translation initiation factor 5A-2	HMC, HMN\\
protein biosynthesis	M0YPS4	60S ribosomal protein L12	HMC, HMN\\
protein biosynthesis	M0UU60	60S ribosomal protein L23a	HMC, HMN\\
protein biosynthesis	M0WYK5	40S ribosomal protein SA	HVC, HMC\\
protein biosynthesis	F2DBD4	60S acidic ribosomal protein P0	HVC, HMC\\
protein biosynthesis	F2EAX5	60S ribosomal protein L22-2	HVC, HMC\\
protein biosynthesis	M0ZD98	Elongation factor Tu	HVC, HMC\\
protein biosynthesis	M0WJN7	50S ribosomal protein L12-2	HVN, HMN\\
protein biosynthesis	M0YSG8	30S ribosomal protein S1	HVC, HMC, HMN\\
protein biosynthesis	M0VBK9	Eukaryotic initiation factor 4B	HVN, HMC, HMN\\
protein biosynthesis	F2DX89	Eukaryotic translation initiation factor 3 subunit J	HVN, HMC, HMN\\
protein biosynthesis	M0XHQ5	60S acidic ribosomal protein P3	HVN, HMC, HMN\\
protein biosynthesis	M0YSB6	Acidic ribosomal protein P2	HVC, HVN, HMC, HMN\\
protein biosynthesis	M0Y092	Ribosome-recycling factor	HMN\\
protein degradation	M0VNM9	Thiol protease aleurain	HVN, HMC, HMN\\
protein degradation	M0USK6	Aspartic proteinase nepenthesin-1	HVC\\
protein degradation	M0VS67	Uncharacterized protein	HVN\\
protein degradation	F2D894	Proteasome subunit alpha type	HMC\\
protein degradation	M0X0L3	Proteasome subunit beta type	HMC\\
protein degradation	M0Y3T3	Proteasome subunit beta type	HMC\\
protein degradation	M0Z2X4	Proteasome subunit alpha type	HMN\\
protein degradation	M0VT70	26S proteasome non-ATPase regulatory subunit 10	HMN\\
protein degradation	M0V101	Cystatin Hv-CP12	HMN\\
protein degradation	F2CUF5	Cystatin Hv-CPI16	HMN\\
protein degradation	B4ESE6	Papain-like cysteine proteinase	HMN\\
protein degradation	M0UGE2	Small ubiquitin-related modifier 1	HMN\\
protein degradation	M0V112	Ubiquitin-like protein	HMN\\
protein degradation	F2CQR1	Deubiquitination-protection protein dph1	HMC, HMN\\
protein degradation	M0Y2I6	Leucine aminopeptidase 2	HVC, HMC\\
protein degradation	F2CSW4	Proteasome subunit alpha type	HVC, HMC\\
protein degradation	M0W4G1	E3 UMF1-protein ligase 1 homolog	HVC, HVN, HMN\\
protein degradation	M0XN93	Ubiquitin thioesterase OTU1-like isoform 1	HVC, HVN, HMN\\
protein degradation	M0YYG3	Triticain beta 2	HVN, HMC, HMN\\
protein degradation	M0ZCR3	26S proteasome non-ATPase regulatory subunit 4	HVN, HMC, HMN\\
protein degradation	F2DNM2	Cystatin Hv-CPI14	HVC, HVN, HMC, HMN\\
protein degradation	M0ZB49	26S protease regulatory subunit 6A-like protein A	HVC, HVN, HMC, HMN\\
protein degradation	M0ZD30	Papain-like cysteine proteinase	HVC, HVN, HMC, HMN\\
protein folding/defolding	M0YSS3	Cytosolic heat shock protein 90	HMC\\
protein folding/defolding	M0VEJ4	Prefoldin subunit 5	HMN\\
protein folding/defolding	F2D284	Protein disulfide-isomerase	HVC, HVN, HMC, HMN\\
protein folding/defolding	M0VKI5	Endoplasmin	HVC, HMC\\
protein folding/defolding	M0Z0U7	Endoplasmin homolog	HVC, HMC\\
protein folding/defolding	F2D884	Heat shock cognate 70 kDa protein 1	HVC\\
protein folding/defolding	M0W8S8	Heat shock cognate 70 kDa protein	HMC\\
protein folding/defolding	M0V4Z8	Chaperonin CPN60-2	HMN\\
protein folding/defolding	M0WQY8	Heat shock cognate 70 kDa protein 1	HMN\\
protein folding/defolding	M0WRW4	Peptidyl-prolyl cis-trans isomerase 1	HMN\\
protein folding/defolding	F2DA67	Peptidyl-prolyl cis-trans isomerase	HMN\\
protein folding/defolding	M0Y631	Chaperonin CPN60-2	HMC, HMN\\
protein folding/defolding	M0WFD2	Heat shock cognate 70 kDa protein	HMC, HMN\\
protein folding/defolding	M0X173	Heat shock protein 90	HVC, HMC\\
protein folding/defolding	M0VEB2	Heat shock 70 kDa protein 4L	HVC, HMC\\
protein folding/defolding	M0V4Z9	Chaperonin CPN60-2	HVC, HVN, HMC\\
protein folding/defolding	M0YSD3	GrpE protein homolog	HVC, HMC, HMN\\
protein folding/defolding	M0X093	Luminal-binding protein 4	HVN, HMC, HMN\\
protein folding/defolding	M0UZB9	PDI-like protein	HVC, HVN, HMC, HMN\\
protein folding/defolding	M0WCQ8	Peptidyl-prolyl cis-trans isomerase	HVC, HVN, HMC, HMN\\
protein folding/defolding	M0WIT3	RuBisCO large subunit-binding protein subunit alpha	HVC, HVN, HMC, HMN\\
protein folding/defolding	M0WBR2	23.5 kDa heat shock protein	HVC, HVN, HMC, HMN\\
protein folding/defolding	M0ZDK9	GrpE protein homolog	HVC, HVN, HMC, HMN\\
protein folding/defolding	M0UZ78	20 kDa chaperonin	HVC, HVN, HMC, HMN\\
protein folding/defolding	M0X640	RuBisCO large subunit-binding protein subunit beta	HVC, HVN, HMC, HMN\\
protein folding/defolding	M0UEM7	Heat shock protein STI	HVC, HVN, HMC, HMN\\
protein folding/defolding	F2DDU3	20 kDa chaperonine	HVC, HVN, HMC, HMN\\
protein folding/defolding	M0WVW3	Stromal 70 kDa heat-shock-related protein	HVC, HVN, HMC, HMN\\
protein folding/defolding	F2DEW5	RuBisCO large subunit-binding protein subunit alpha	HVC, HVN, HMC, HMN\\
protein folding/defolding	M0VTF2	Stromal 70 kDa heat shock-related protein	HVC, HVN, HMC, HMN\\
protein folding/defolding	M0UPR9	Hsp70 nucleotide exchange factor fes1	HMC, HMN\\
protein folding/defolding	M0W1W4	FAM10 family protein	HVC, HVN, HMC, HMN\\
redox metabolism	M0X820	Peroxidase 35	HMN\\
redox metabolism	F2CTB8	Peroxidase 2	HVN, HMN\\
redox metabolism	M0XHU1	Peroxidase 54	HVC, HMC, HMN\\
redox metabolism	M0UT11	L-ascorbate peroxidase 7	HVN, HMC, HMN\\
redox metabolism	M0VUI3	Lipoxygenase	HVC\\
redox metabolism	M0Y2M0	Lipoxygenase 3	HVC\\
redox metabolism	F2E325	Glutaredoxin	HVN\\
redox metabolism	M0VCA1	Superoxide dismutase [Cu-Zn]	HVC, HVN\\
redox metabolism	F2D5M0	Monodehydroascorbate reductase	HMC\\
redox metabolism	M0VDA7	Peroxiredoxin-2E	HMN\\
redox metabolism	M0X4Z3	Peroxiredoxin Q	HMN\\
redox metabolism	M0X558	Peroxidase 1	HMN\\
redox metabolism	K4KCI3	Superoxide dismutase [Cu-Zn] (Fragment)	HMN\\
redox metabolism	M0YTZ0	Superoxide dismutase	HMN\\
redox metabolism	M0VYA3	Superoxide dismutase [Cu-Zn]	HMN\\
redox metabolism	M0VCJ6	Peroxidase 2	HMN\\
redox metabolism	M0UT82	Peroxidase 4	HMN\\
redox metabolism	M0WN15	Monocopper oxidase-like protein SKU5	HMN\\
redox metabolism	M0YYV7	class III peroxidase	HMC, HMN\\
redox metabolism	M0X2A1	Ascorbate peroxidase	HVC, HVN, HMC, HMN\\
redox metabolism	M0YH83	Ascorbate peroxidase	HVC, HVN, HMC, HMN\\
redox metabolism	M0WYK6	class III peroxidase	HVN\\
redox metabolism	M0Z0Z8	CBS domain-containing protein CBSX3	HVN, HMC, HMN\\
Regulatory	M0WJV7	Glycine-rich RNA-binding protein 2	HVC, HMN\\
Regulatory	M0Z3K0	Cell division cycle protein 48	HVC\\
Regulatory	M0XEV2	Glycine-rich RNA-binding protein 2	HMN\\
Regulatory	F2DKA4	Glycine-rich RNA-binding protein	HMN\\
Regulatory	M0V3Q4	Low temperature-responsive RNA-binding protein	HVC, HVN, HMC, HMN\\
Regulatory	F2DWT1	Translationally-controled tumor protein homolog	HVC, HVN, HMC, HMN\\
Regulatory	M0VWY2	RNA-binding protein FUS-like isoform X2	HVC, HVN, HMC, HMN\\
Regulatory	M0VVZ7	Protein SET	HVC, HVN, HMC, HMN\\
Regulatory	F2DIC8	Ricin B lectin 2	HMC, HMN\\
secondary m. p.	F2EFP3	Protein usf	HVC, HMN\\
secondary m. p.	M0YYH5	Cyclase/dehydrase family protein	HVC, HVN, HMC, HMN\\
signal transduction	A1X810	14-3-3E	HVC\\
signal transduction	F2CRF1	14-3-3-like protein A	HVC, HMC, HMN\\
signal transduction	M0XMV1	14-3-3-like protein B	HVC, HMC, HMN\\
signal transduction	M0XKQ7	WD-40 repeat protein	HVC\\
signal transduction	M0WVJ8	Protein IQ-DOMAIN 32	HMN\\
signal transduction	F2E2L5	Calcium-binding protein CML7	HMC, HMN\\
signal transduction	M0VNR2	3'(2'),5'-bisphosphate nucleosidase	HVC\\
signal transduction	F2DSZ9	Nitrogen regulatory protein PII	HMN\\
signal transduction	M0W1B4	Serine/threonine-protein phosphatase 4 regulatory subunit 2	HMN\\
signal transduction	M0V9J3	RNA-binding Ras-GAP SH3 binding protein	HMN\\
signal transduction	F2CQ91	Calmodulin	HVC, HVN, HMN\\
signal transduction	F2CWX0	Calreticulin	HVC, HVN, HMC, HMN\\
signal transduction	M0Z9V5	Protein phosphatase 2C 10	HVC, HVN, HMC, HMN\\
signal transduction	F2CQ27	Small Ras-related GTP-binding protein	HVC, HMC\\
signal transduction	M0XXY9	Ras GTPase-activating protein-binding protein 1	HVN, HMC, HMN\\
TCA cycle	M0Z0D3	Malate dehydrogenase	HVC, HMC\\
TCA cycle	F2CQR0	Malate dehydrogenase	HMC\\
TCA cycle	F2D1J8	Succinyl-CoA ligase [ADP-forming] subunit beta	HMC\\
TCA cycle	M0Y4D4	Aconitate hydratase	HMC\\
TCA cycle	M0YIA7	Isocitrate dehydrogenase [NADP]	HVC, HMC\\
transport	M0V4I6	Peroxisomal multifunctional enzyme type 2	HMN\\
transport	M0X5W2	Copper transport protein ATOX1	HMN\\
transport	M0X0B4	TOM1-like protein 2	HVN\\
transport	Q5UNP2	Non-specific lipid-transfer protein	HVN\\
transport	F2CY84	Non-specific lipid-transfer protein	HVC, HVN\\
transport	M0Z7W8	Lipid binding protein precursor	HMN\\
transport	F2DW24	Predicted protein	HMN\\
transport	F2CT57	Vacuolar proton ATPase subunit E	HMN\\
transport	F2DSW1	Mitochondrial import inner membrane translocase subunit TIM10	HMN\\
transport	M0YLZ9	Ran-specific GTPase-activating protein 2	HVC, HMN\\
transport	M0XSD4	Ran-binding protein 1-like protein c	HVN, HMN\\
transport	M0XU21	Uncharacterized protein	HVC, HMC, HMN\\
transport	M0WT35	Clathrin light chain 2	HVN, HMC, HMN\\
transport	M0X1Z2	RAN GTPase-activating protein 1-like	HVC, HVN, HMC, HMN\\
transport	M0ZCE0	Ran-binding 1-c-like protein	HVC, HVN, HMC, HMN\\
Unknown	M0YCA3	PERQ amino acid-rich with GYF domain-containing protein 2	HMN\\
unknown	M0VF30	Pro-resilin precursor	HVN\\
unknown	M0UHX1	Uncharacterized protein	HVC\\
unknown	F2DXR4	Ripening-related protein 2	HVN\\
unknown	F2D3S4	Predicted protein	HVN\\
unknown	M0YK38	Uncharacterized protein	HVN\\
unknown	F2D465	Predicted protein	HVC, HVN\\
unknown	M0Z6B5	Uncharacterized protein	HMC\\
unknown	M0YZF2	Retinitis pigmentosa 1	HMN\\
unknown	M0UR32	HN1-like protein isoform 1	HMN\\
unknown	M0WQX1	Uncharacterized protein	HMN\\
unknown	M0XVR4	Uncharacterized protein	HMN\\
unknown	M0Y4I6	Uncharacterized protein	HMC, HMN\\
unknown	M0VZW5	Uncharacterized protein	HVN, HMN\\
unknown	M0YYJ1	Uncharacterized protein	HVN, HMN\\
unknown	M0VKD9	Ripening-related protein 6	HVC, HVN, HMN\\
unknown	F2CUD8	Peptidoglycan-binding LysM domain-containíng protein-like	HVC, HVN, HMC, HMN\\

## Sheet: Suppl. Table S5
Supplementary Table S5. Protein functional annotation according to the category of biological process.
Experimental variants: HVC - H. vulgare, control samples; HVN - H. vulgare, salt-treated samples; HMC - H. marinum, control samples; HMN - H. marinum, salt-treated samples
Biological function	Accession number	Protein name	Sample
amino acid m. p.	F2DET3	Serine hydroxymethyltransferase	HMC\\		All variants	Number of proteins	%		HVC	Number of proteins	%		HVN	Number of proteins	%		HMC	Number of proteins	%		HMN	Number of proteins	%		Variant HVC		107 proteins				Variant HVN		105 proteins				Variant HMC		141 proteins				Variant HMN		200 proteins
amino acid m. p.	M0VBS3	Cysteine synthase	HMC\\		Amino acid metabolism	5	1.76056		Amino acid metabolism	1	0.934579		Amino acid metabolism	0	0		Amino acid metabolism	3	2.12766		Amino acid metabolism	2	1			amino acids m. p.	M0USC9	Aspartate aminotransferase	HVC, HMC\\			apoptotic process	F2E093	Apoptotic chromatin condensation inducer in the nucleus	HVN\\			amino acid m. p.	F2DET3	Serine hydroxymethyltransferase	HMC\\			amino acid m. p.	M0Z367	Arginine biosynthesis bifunctional protein ArgJ	HMN\\
amino acid m. p.	M0Z367	Arginine biosynthesis bifunctional protein ArgJ	HMN\\		Apoptotic process	7	2.46479		Apoptotic process	4	3.73832		Apoptotic process	6	5.71429		Apoptotic process	4	2.83688		Apoptotic process	3	1.5			apoptotic process	F2DSU6	Guanine nucleotide-binding protein subunit beta-like protein A	HVC, HMC\\			apoptotic process	M0WMM0	Plasminogen activator inhibitor 1 RNA-binding protein	HVN\\			amino acid m. p.	M0VBS3	Cysteine synthase	HMC\\			amino acid m. p.	F2E3H9	Tryptophan aminotransferase 1	HMN\\
amino acid m. p.	F2E3H9	Tryptophan aminotransferase 1	HMN\\		ATP metabolism	6	2.11268		ATP metabolism	3	2.80374		ATP metabolism	4	3.80952		ATP metabolism	3	2.12766		ATP metabolism	5	2.5			apoptotic process	M0YZ72	Plasminogen activator inhibitor 1 RNA-binding protein	HVC, HVN, HMC, HMN\\			apoptotic process	M0YTK2	FAS-associated factor 2-B	HVN\\			amino acids m. p.	M0USC9	Aspartate aminotransferase	HVC, HMC\\			apoptotic process	M0YZ72	Plasminogen activator inhibitor 1 RNA-binding protein	HVC, HVN, HMC, HMN\\
amino acids m. p.	M0USC9	Aspartate aminotransferase	HVC, HMC\\		Carbohydrate metabolism	18	6.33803		Carbohydrate metabolism	10	9.34579		Carbohydrate metabolism	4	3.80952		Carbohydrate metabolism	13	9.21986		Carbohydrate metabolism	12	6			apoptotic process	M0YVX6	Plasminogen activator inhibitor 1 RNA-binding protein	HVC, HVN, HMC, HMN\\			apoptotic process	M0YZ72	Plasminogen activator inhibitor 1 RNA-binding protein	HVC, HVN, HMC, HMN\\			apoptotic process	F2DSU6	Guanine nucleotide-binding protein subunit beta-like protein A	HVC, HMC\\			apoptotic process	M0YVX6	Plasminogen activator inhibitor 1 RNA-binding protein	HVC, HVN, HMC, HMN\\
apoptotic process	F2E093	Apoptotic chromatin condensation inducer in the nucleus	HVN\\		Cell adhesion	8	2.8169		Cell adhesion	4	3.73832		Cell adhesion	2	1.90476		Cell adhesion	4	2.83688		Cell adhesion	8	4			apoptotic process	F2DWT1	Translationally-controled tumor protein homolog	HVC, HVN, HMC, HMN\\			apoptotic process	M0YVX6	Plasminogen activator inhibitor 1 RNA-binding protein	HVC, HVN, HMC, HMN\\			apoptotic process	M0YZ72	Plasminogen activator inhibitor 1 RNA-binding protein	HVC, HVN, HMC, HMN\\			apoptotic process	F2DWT1	Translationally-controled tumor protein homolog	HVC, HVN, HMC, HMN\\
apoptotic process	M0WMM0	Plasminogen activator inhibitor 1 RNA-binding protein	HVN\\		Chlorophyll metabolism	1	0.352113		Chlorophyll metabolism	1	0.934579		Chlorophyll metabolism	0	0		Chlorophyll metabolism	0	0		Chlorophyll metabolism	0	0			ATP m. p.	M0XLC4	Adenosine kinase 2	HVC, HMC\\			apoptotic process	F2DWT1	Translationally-controled tumor protein homolog	HVC, HVN, HMC, HMN\\			apoptotic process	M0YVX6	Plasminogen activator inhibitor 1 RNA-binding protein	HVC, HVN, HMC, HMN\\			ATP m. p.	M0XMC3	Mitochondrial ATP synthase precursor	HVN, HMN\\
apoptotic process	M0YTK2	FAS-associated factor 2-B	HVN\\		Cytoskeleton	6	2.11268		Cytoskeleton	1	0.934579		Cytoskeleton	2	1.90476		Cytoskeleton	0	0		Cytoskeleton	4	2			ATP m. p.	F2CXV3	Nucleoside diphosphate kinase	HVC, HVN, HMC, HMN\\			ATP m. p.	M0XMC3	Mitochondrial ATP synthase precursor	HVN, HMN\\			apoptotic process	F2DWT1	Translationally-controled tumor protein homolog	HVC, HVN, HMC, HMN\\			ATP m. p.	F2EJL5	Soluble inorganic pyrophosphatase 1	HVN, HMN\\
apoptotic process	F2DSU6	Guanine nucleotide-binding protein subunit beta-like protein A	HVC, HMC\\		Defence response	12	4.22535		Defence response	1	0.934579		Defence response	7	6.66667		Defence response	1	0.70922		Defence response	9	4.5			ATP m. p.	F2CVI3	Soluble inorganic pyrophosphatase 1	HVC, HVN, HMC, HMN\\			ATP m. p.	F2EJL5	Soluble inorganic pyrophosphatase 1	HVN, HMN\\			ATP m. p.	M0XLC4	Adenosine kinase 2	HVC, HMC\\			ATP m. p.	F2CXV3	Nucleoside diphosphate kinase	HVC, HVN, HMC, HMN\\
apoptotic process	M0YZ72	Plasminogen activator inhibitor 1 RNA-binding protein	HVC, HVN, HMC, HMN\\		Gene expression and replication	23	8.09859		Gene expression and replication	5	4.6729		Gene expression and replication	6	5.71429		Gene expression and replication	9	6.38298		Gene expression and replication	18	9			carbohydrate m. p.	F2D6I8	Glyceraldehyde-3-phosphate dehydrogenase 2	HVC, HMC\\			ATP m. p.	F2CXV3	Nucleoside diphosphate kinase	HVC, HVN, HMC, HMN\\			ATP m. p.	F2CXV3	Nucleoside diphosphate kinase	HVC, HVN, HMC, HMN\\			ATP m. p.	F2CVI3	Soluble inorganic pyrophosphatase 1	HVC, HVN, HMC, HMN\\
apoptotic process	M0YVX6	Plasminogen activator inhibitor 1 RNA-binding protein	HVC, HVN, HMC, HMN\\		Lipid metabolism	2	0.704225		Lipid metabolism	0	0		Lipid metabolism	0	0		Lipid metabolism	2	1.41844		Lipid metabolism	0	0			carbohydrate m. p.	M0UKI5	Sucrose synthase	HVC, HMC\\			ATP m. p.	F2CVI3	Soluble inorganic pyrophosphatase 1	HVC, HVN, HMC, HMN\\			ATP m. p.	F2CVI3	Soluble inorganic pyrophosphatase 1	HVC, HVN, HMC, HMN\\			ATP metabolism	F2DTH4	Adenylate kinase A	HMN\\
apoptotic process	F2DWT1	Translationally-controlled tumor protein homolog	HVC, HVN, HMC, HMN\\		Nucleic acid assembly	20	7.04225		Nucleic acid assembly	4	3.73832		Nucleic acid assembly	8	7.61905		Nucleic acid assembly	12	8.51064		Nucleic acid assembly	18	9			carbohydrate m. p.	M0Y9H9	Phosphoglycerate kinase	HVC, HMC\\			carbohydrate m. p.	F2EHF8	Triosephosphate isomerase	HVC, HVN, HMC, HMN\\			carbohydrate m. p.	M0USZ9	UTP-glucose-1-phosphate uridylyltransferase	HMC\\			carbohydrate m. p.	M0VI12	NAD+-dependent epimerase/dehydratase	HMN\\
ATP m. p.	M0XLC4	Adenosine kinase 2	HVC, HMC\\		Nucleotide metabolism	3	1.05634		Nucleotide metabolism	0	0		Nucleotide metabolism	1	0.952381		Nucleotide metabolism	2	1.41844		Nucleotide metabolism	2	1			carbohydrate m. p.	M0V861	Transaldolase 1	HVC, HMC\\			carbohydrate m. p.	F2CXT7	Fructose-bisphosphate aldolase	HVC, HVN, HMC, HMN\\			carbohydrate m. p.	M0VJI5	Enolase	HMC, HMN\\			carbohydrate m. p.	F2DSV5	Endo-1,3:1,4-beta-D-glucanase	HMN\\
ATP m. p.	M0XMC3	Mitochondrial ATP synthase precursor	HVN, HMN\\		One-carbon metabolism	2	0.704225		One-carbon metabolism	1	0.934579		One-carbon metabolism	0	0		One-carbon metabolism	0	0		One-carbon metabolism	1	0.5			carbohydrate m. p.	F2D5Z0	UDP-D-glucuronate decarboxylase	HVC, HMC\\			carbohydrate m. p.	M0VJW6	Enolase	HVC, HVN, HMC, HMN\\			carbohydrate m. p.	F2DS55	Suppresor protein SRP40-like isoform X1	HMC, HMN\\			carbohydrate m. p.	M0VJI5	Enolase	HMC, HMN\\
ATP m. p.	F2EJL5	Soluble inorganic pyrophosphatase 1	HVN, HMN\\		Photosynthesis	3	1.05634		Photosynthesis	2	1.86916		Photosynthesis	2	1.90476		Photosynthesis	2	1.41844		Photosynthesis	3	1.5			carbohydrate m. p.	F2EFP3	Protein usf	HVC, HMN\\			carbohydrate m. p.	M0XLB8	glucosidase II beta subunit	HVN, HMN\\			carbohydrate m. p.	M0YBF8	Sucrose:fructan 6-fructosyltransferase	HMC, HMN\\			carbohydrate m. p.	F2DS55	Suppresor protein SRP40-like isoform X1	HMC, HMN\\
ATP m. p.	F2CXV3	Nucleoside diphosphate kinase	HVC, HVN, HMC, HMN\\		Protein biosynthesis	28	9.85915		Protein biosynthesis	9	8.41121		Protein biosynthesis	7	6.66667		Protein biosynthesis	17	12.0567		Protein biosynthesis	17	8.5			carbohydrate m. p.	M0WDD4	Triosephosphate isomerase (Fragment)	HVC, HMC, HMN\\			cell adhesion	M0YDA0	Ankyrin repeat domain-containing protein 2	HVC, HVN, HMC, HMN\\			carbohydrate m. p.	F2D6I8	Glyceraldehyde-3-phosphate dehydrogenase 2	HVC, HMC\\			carbohydrate m. p.	M0YBF8	Sucrose:fructan 6-fructosyltransferase	HMC, HMN\\
ATP m. p.	F2CVI3	Soluble inorganic pyrophosphatase 1	HVC, HVN, HMC, HMN\\		Protein degradation	23	8.09859		Protein degradation	8	7.47664		Protein degradation	9	8.57143		Protein degradation	12	8.51064		Protein degradation	16	8			carbohydrate m. p.	M0WLI6	2,3-bisphosphoglycerate-independent phophoglycerate mutase	HVC, HMC, HMN\\			cell adhesion	M0WI23	Ankyrin repeat domain protein 2	HVC, HVN, HMN\\			carbohydrate m. p.	M0UKI5	Sucrose synthase	HVC, HMC\\			carbohydrate m. p.	F2EFP3	Protein usf	HVC, HMN\\
ATP metabolism	F2DTH4	Adenylate kinase A	HMN\\		Protein folding	32	11.2676		Protein folding	21	19.6262		Protein folding	16	15.2381		Protein folding	26	18.4397		Protein folding	24	12			carbohydrate m. p.	F2EHF8	Triosephosphate isomerase	HVC, HVN, HMC, HMN\\			Cytoskeleton	M0YI82	Neurofilament heavy polypeptide	HVN\\			carbohydrate m. p.	M0Y9H9	Phosphoglycerate kinase	HVC, HMC\\			carbohydrate m. p.	M0WDD4	Triosephosphate isomerase (Fragment)	HVC, HMC, HMN\\
carbohydrate m. p.	M0USZ9	UTP-glucose-1-phosphate uridylyltransferase	HMC\\		Redox metabolism	24	8.4507		Redox metabolism	6	5.60748		Redox metabolism	8	7.61905		Redox metabolism	8	5.67376		Redox metabolism	17	8.5			carbohydrate m. p.	F2CXT7	Fructose-bisphosphate aldolase	HVC, HVN, HMC, HMN\\			Cytoskeleton	F2DY31	Actin depolymerizing factor 4	HVN, HMN\\			carbohydrate m. p.	M0V861	Transaldolase 1	HVC, HMC\\			carbohydrate m. p.	M0WLI6	2,3-bisphosphoglycerate-independent phophoglycerate mutase	HVC, HMC, HMN\\
carbohydrate m. p.	M0VI12	NAD+-dependent epimerase/dehydratase	HMN\\		Regulatory	7	2.46479		Regulatory	4	3.73832		Regulatory	2	1.90476		Regulatory	3	2.12766		Regulatory	6	3			carbohydrate m. p.	M0VJW6	Enolase	HVC, HVN, HMC, HMN\\			defence response	M0VFS7	CI2C	HVN\\			carbohydrate m. p.	F2D5Z0	UDP-D-glucuronate decarboxylase	HVC, HMC\\			carbohydrate m. p.	F2EHF8	Triosephosphate isomerase	HVC, HVN, HMC, HMN\\
carbohydrate m. p.	F2DSV5	Endo-1,3:1,4-beta-D-glucanase	HMN\\		Secondary metabolism	2	0.704225		Secondary metabolism	2	1.86916		Secondary metabolism	1	0.952381		Secondary metabolism	1	0.70922		Secondary metabolism	2	1			cell adhesion	M0Z3D1	Fasciclin-like protein FLA15	HVC, HMC, HMN\\			defence response	M0ZDL8	Late embryogenesis abundant protein	HVN\\			carbohydrate m. p.	M0WDD4	Triosephosphate isomerase (Fragment)	HVC, HMC, HMN\\			carbohydrate m. p.	F2CXT7	Fructose-bisphosphate aldolase	HVC, HVN, HMC, HMN\\
carbohydrate m. p.	M0VJI5	Enolase	HMC, HMN\\		Signalling	15	5.28169		Signalling	9	8.41121		Signalling	4	3.80952		Signalling	7	4.96454		Signalling	11	5.5			cell adhesion	M0YDA0	Ankyrin repeat domain-containing protein 2	HVC, HVN, HMC, HMN\\			defence response	M0Z6A4	ABA inducible protein	HVN\\			carbohydrate m. p.	M0WLI6	2,3-bisphosphoglycerate-independent phophoglycerate mutase	HVC, HMC, HMN\\			carbohydrate m. p.	M0VJW6	Enolase	HVC, HVN, HMC, HMN\\
carbohydrate m. p.	M0YBF8	Sucrose:fructan 6-fructosyltransferase	HMC, HMN\\		TCA cycle	5	1.76056		TCA cycle	2	1.86916		TCA cycle	0	0		TCA cycle	5	3.5461		TCA cycle	0	0			cell adhesion	M0WI23	Ankyrin repeat domain protein 2	HVC, HVN, HMN\\			defence response	M0VST4	Germin F	HVN, HMN\\			carbohydrate m. p.	F2EHF8	Triosephosphate isomerase	HVC, HVN, HMC, HMN\\			carbohydrate m. p.	M0W0Q7	Invertase inhibitor	HMN\\
carbohydrate m. p.	F2D6I8	Glyceraldehyde-3-phosphate dehydrogenase 2	HVC, HMC\\		Transport	15	5.28169		Transport	5	4.6729		Transport	7	6.66667		Transport	4	2.83688		Transport	12	6			cell adhesion	M0XHE6	Ankyrin repeat domain-containing protein 2	HVC, HMC, HMN\\			defence response	F2CRD9	Late embryogenesis abundant protein	HVN, HMN\\			carbohydrate m. p.	F2CXT7	Fructose-bisphosphate aldolase	HVC, HVN, HMC, HMN\\			cell adhesion	M0Z9S4	Fasciclin-like protein FLA5	HMN\\
carbohydrate m. p.	M0UKI5	Sucrose synthase	HVC, HMC\\		Unknown	17	5.98592		Unknown	4	3.73832		Unknown	9	8.57143		Unknown	3	2.12766		Unknown	10	5			defence response	M0UNI9	Salt stress root protein RS1-like	HVC, HMN\\			defence response	F2DNE8	Late embryogenesis abundant protein D34	HVN, HMN\\			carbohydrate m. p.	M0VJW6	Enolase	HVC, HVN, HMC, HMN\\			cell adhesion	M0VQM9	Flocculation protein FLO11-like isoform X2	HMN\\
carbohydrate m. p.	M0Y9H9	Phosphoglycerate kinase	HVC, HMC\\		Sum	284	100		Sum	107	100		Sum	105	100		Sum	141	100		Sum	200	100			gene expression and replication	F2EJA7	Replication protein A 32 kDa subunit	HVC\\			defence response	M0UW32	Dehydrin 8	HVN, HMN\\			cell adhesion	M0X5B5	Ankyrin-1	HMC, HMN\\			cell adhesion	M0W0B1	Fasciclin-like protein FLA10	HMN\\
carbohydrate m. p.	M0V861	Transaldolase 1	HVC, HMC\\																							gene expression and replication	F2D1I7	Nascent polypeptide-associated complex subunit alpha-like protein	HVC, HVN\\			gene expression and replication	F2D1I7	Nascent polypeptide-associated complex subunit alpha-like protein	HVC, HVN\\			cell adhesion	M0Z3D1	Fasciclin-like protein FLA15	HVC, HMC, HMN\\			cell adhesion	M0X5B5	Ankyrin-1	HMC, HMN\\
carbohydrate m. p.	F2D5Z0	UDP-D-glucuronate decarboxylase	HVC, HMC\\																							gene expression and replication	M0XI96	Far upstream element-binding protein 2	HVC, HVN, HMN\\			gene expression and replication	F2DSZ6	pre-mRNA processing factor	HVN, HMN\\			cell adhesion	M0YDA0	Ankyrin repeat domain-containing protein 2	HVC, HVN, HMC, HMN\\			cell adhesion	M0Z3D1	Fasciclin-like protein FLA15	HVC, HMC, HMN\\
carbohydrate m. p.	M0WDD4	Triosephosphate isomerase (Fragment)	HVC, HMC, HMN\\																							gene expression and replication	M0WEK7	Far upstream element-binding protein 3	HVC, HVN, HMC, HMN\\			gene expression and replication	M0XI96	Far upstream element-binding protein 2	HVC, HVN, HMN\\			cell adhesion	M0XHE6	Ankyrin repeat domain-containing protein 2	HVC, HMC, HMN\\			cell adhesion	M0YDA0	Ankyrin repeat domain-containing protein 2	HVC, HVN, HMC, HMN\\
carbohydrate m. p.	M0WLI6	2,3-bisphosphoglycerate-independent phophoglycerate mutase	HVC, HMC, HMN\\		All variants (HVC, HVN, HMC, HMN)																					gene expression and replication	M0YAP1	Nascent polypeptide-associated complex subunit alpha-like protein	HVC, HVN, HMC, HMN\\			gene expression and replication	M0VX35	Nascent polypeptide-associated complex subunit alpha-like protein 2	HVN, HMC, HMN\\			defence response	F2DHC4	USP family protein	HMC, HMN\\			cell adhesion	M0WI23	Ankyrin repeat domain protein 2	HVC, HVN, HMN\\
carbohydrate m. p.	F2EHF8	Triosephosphate isomerase	HVC, HVN, HMC, HMN\\																							chlorophyll m. p.	M0UKY5	Magnesium chelatase 40 kDa subunit	HVC\\			gene expression and replication	M0WEK7	Far upstream element-binding protein 3	HVC, HVN, HMC, HMN\\			gene expression and replication	M0WZP4	Polyadenylate-binding protein RBP45-like	HMC\\			cytoskeleton	M0YG53	Actin cytoskeleton-regulatory complex protein PAN1	HMN\\
carbohydrate m. p.	F2CXT7	Fructose-bisphosphate aldolase	HVC, HVN, HMC, HMN\\																							microtubule-based movement	M0YMF1	Tubulin alpha	HVC\\			gene expression and replication	M0YAP1	Nascent polypeptide-associated complex subunit alpha-like protein	HVC, HVN, HMC, HMN\\			gene expression and replication	M0VD44	Proliferating cell nuclear antigen	HMC\\			cytoskeleton	F2CRA1	Tubulin folding cofactor B	HMN\\
carbohydrate m. p.	M0VJW6	Enolase	HVC, HVN, HMC, HMN\\																							Nucleic acid assembly	M0ZC67	Nucleosome assembly protein 1-like 1-A	HVC, HVN\\			Nucleic acid assembly	M0ZC67	Nucleosome assembly protein 1-like 1-A	HVC, HVN\\			gene expression and replication	M0VHD6	La protein-like protein	HMC\\			cytoskeleton	A5CFY9	Beta tubulin 6	HMN\\
carbohydrate m. p.	M0XLB8	glucosidase II beta subunit	HVN, HMN\\																							Nucleic acid assembly	F2DUJ6	DNA repair protein RAD23	HVC, HVN, HMC, HMN\\			Nucleic acid assembly	F2DUJ6	DNA repair protein RAD23	HVC, HVN, HMC, HMN\\			gene expression and replication	M0WCC2	Phosphoribosylformylglycinamidine cyclo-ligase	HMC\\			cytoskeleton	F2E2L5	Calcium-binding protein CML7	HMC, HMN\\
carbohydrate m. p.	M0X8B9	HIPL1 protein	HMN\\																							Nucleic acid assembly	M0VVZ7	Protein SET	HVC, HVN, HMC, HMN\\			Nucleic acid assembly	F2D3D5	Heterogenous nuclear ribonucleoprotein 27C	HVN, HMC, HMN\\			gene expression and replication	M0WE81	Leucine-rich repeat-containing protein DDB	HMC, HMN\\			cytoskeleton	F2DY31	Actin depolymerizing factor 4	HVN, HMN\\
carbohydrate m. p.	M0W0Q7	Invertase inhibitor	HMN\\																							Nucleic acid assembly	M0YXJ9	Acidic leucine-rich nuclear phosphoprotein 32-related protein 2	HVC, HVN, HMC, HMN\\			Nucleic acid assembly	M0V8N6	Poly(rC)-binding protein 1	HVN, HMC, HMN\\			gene expression and replication	M0WBK3	Protein NASP homolog	HMC, HMN\\			defence response	F2DHC4	USP family protein	HMC, HMN\\
cell adhesion	M0Z9S4	Fasciclin-like protein FLA5	HMN\\																							one-carbon m. p.	M0ZB73	S-adenosylhomocystein hydrolase 2	HVC\\			Nucleic acid assembly	M0WZP5	Uncharacterized RNA-binding protein C23E6.01c	HVN, HMN\\			gene expression and replication	M0VX35	Nascent polypeptide-associated complex subunit alpha-like protein 2	HVN, HMC, HMN\\			defence response	M0YJN2	Salt tolerant protein	HMN\\
cell adhesion	M0VQM9	Flocculation protein FLO11-like isoform X2	HMN\\																							Photosynthesis	M0WTH3	Oxygen-evolving enhancer protein 2	HVC, HVN, HMC, HMN\\			Nucleic acid assembly	M0Y7Q2	MBD2	HVN, HMC, HMN\\			gene expression and replication	M0WEK7	Far upstream element-binding protein 3	HVC, HVN, HMC, HMN\\			defence response	M0XC90	Protein vip1	HMN\\
cell adhesion	M0W0B1	Fasciclin-like protein FLA10	HMN\\																							Photosynthesis	F2CRK1	Oxygen-evolving enhancer protein 1	HVC, HVN, HMC, HMN\\			Nucleic acid assembly	M0VVZ7	Protein SET	HVC, HVN, HMC, HMN\\			gene expression and replication	M0YAP1	Nascent polypeptide-associated complex subunit alpha-like protein	HVC, HVN, HMC, HMN\\			defence response	M0ZC18	Protein translation factor SUI1	HMN\\
cell adhesion	M0X5B5	Ankyrin-1	HMC, HMN\\																							protein biosynthesis	M0X7H3	40S ribosomal protein S17-4	HVC\\			Nucleic acid assembly	M0YXJ9	Acidic leucine-rich nuclear phosphoprotein 32-related protein 2	HVC, HVN, HMC, HMN\\			lipid m. p.	M0YUL2	Enoyl-[acyl-carrier-protein] reductase [NADH]	HMC\\			defence response	M0V4I6	Peroxisomal multifunctional enzyme type 2	HMN\\
cell adhesion	M0Z3D1	Fasciclin-like protein FLA15	HVC, HMC, HMN\\																							protein biosynthesis	M0UL57	Eukaryotic translation initiation factor 5A1	HVC, HVN\\			Nucleotide metabolism	M0VXP7	Ribonuclease UK144-like	HVN, HMC, HMN\\			lipid m. p.	M0VZB7	GDSL esterase/lipase	HMC\\			defence response	M0Z8T3	Pathogenesis-related protein	HMN\\
cell adhesion	M0YDA0	Ankyrin repeat domain-containing protein 2	HVC, HVN, HMC, HMN\\																							protein biosynthesis	M0V315	60S acidic ribosomal protein P2B	HVC, HVN\\			Photosynthesis	M0WTH3	Oxygen-evolving enhancer protein 2	HVC, HVN, HMC, HMN\\			microtubule-based movement	F2E2L5	Calcium-binding protein CML7	HMC, HMN\\			defence response	M0WVJ8	Protein IQ-DOMAIN 32	HMN\\
cell adhesion	M0WI23	Ankyrin repeat domain protein 2	HVC, HVN, HMN\\																							protein biosynthesis	M0WYK5	40S ribosomal protein SA	HVC, HMC\\			Photosynthesis	F2CRK1	Oxygen-evolving enhancer protein 1	HVC, HVN, HMC, HMN\\			Nucleic acid assembly	M0VG01	31 kDa ribonucleoprotein	HMC, HMN\\			defence response	F2ECH4	Late embryogenesis abundant protein 1	HMN\\
cell adhesion	M0XHE6	Ankyrin repeat domain-containing protein 2	HVC, HMC, HMN\\																							protein biosynthesis	F2DBD4	60S acidic ribosomal protein P0	HVC, HMC\\			protein biosynthesis	M0UL57	Eukaryotic translation initiation factor 5A1	HVC, HVN\\			Nucleic acid assembly	M0XUE8	Nucleosome assembly protein 1-like 1	HMC, HMN\\			defence response	M0UNI9	Salt stress root protein RS1-like	HVC, HMN\\
Cytoskeleton	M0YMF1	Tubulin alpha	HVC\\																							protein biosynthesis	F2EAX5	60S ribosomal protein L22-2	HVC, HMC\\			protein biosynthesis	M0V315	60S acidic ribosomal protein P2B	HVC, HVN\\			Nucleic acid assembly	M0YFP6	DNA repair protein RAD23-1	HMC, HMN\\			defence response	M0VST4	Germin F	HVN, HMN\\
Cytoskeleton	M0YI82	Neurofilament heavy polypeptide	HVN\\																							protein biosynthesis	M0ZD98	Elongation factor Tu	HVC, HMC\\			protein biosynthesis	M0WJN7	50S ribosomal protein L12-2	HVN, HMN\\			Nucleic acid assembly	F2DUJ6	DNA repair protein RAD23	HVC, HVN, HMC, HMN\\			defence response	F2CRD9	Late embryogenesis abundant protein	HVN, HMN\\
Cytoskeleton	M0YG53	Actin cytoskeleton-regulatory complex protein PAN1	HMN\\																							protein biosynthesis	M0YSG8	30S ribosomal protein S1	HVC, HMC, HMN\\			protein biosynthesis	M0VBK9	Eukaryotic initiation factor 4B	HVN, HMC, HMN\\			Nucleic acid assembly	M0VVZ7	Protein SET	HVC, HVN, HMC, HMN\\			defence response	F2DNE8	Late embryogenesis abundant protein D34	HVN, HMN\\
Cytoskeleton	F2CRA1	Tubulin folding cofactor B	HMN\\																							protein biosynthesis	M0YSB6	Acidic ribosomal protein P2	HVC, HVN, HMC, HMN\\			protein biosynthesis	F2DX89	Eukaryotic translation initiation factor 3 subunit J	HVN, HMC, HMN\\			Nucleic acid assembly	M0YXJ9	Acidic leucine-rich nuclear phosphoprotein 32-related protein 2	HVC, HVN, HMC, HMN\\			defence response	M0UW32	Dehydrin 8	HVN, HMN\\
Cytoskeleton	A5CFY9	Beta tubulin 6	HMN\\																							protein degradation	M0USK6	Aspartic proteinase nepenthesin-1	HVC\\			protein biosynthesis	M0XHQ5	60S acidic ribosomal protein P3	HVN, HMC, HMN\\			Nucleic acid metabolism	M0VXP7	Ribonuclease UK144-like	HVN, HMC, HMN\\			gene expression and replication	M0Z1P5	Basic leucine zipper protein	HMN\\
Cytoskeleton	F2DY31	Actin depolymerizing factor 4	HVN, HMN\\																							protein degradation	M0Y2I6	Leucine aminopeptidase 2	HVC, HMC\\			protein biosynthesis	M0YSB6	Acidic ribosomal protein P2	HVC, HVN, HMC, HMN\\			Photosynthesis	M0WTH3	Oxygen-evolving enhancer protein 2	HVC, HVN, HMC, HMN\\			gene expression and replication	F2E6A1	Basic transcription factor 3	HMN\\
defence response	F2DHC4	USP family protein	HMC, HMN\\		HVC							HVN														protein degradation	F2CSW4	Proteasome subunit alpha type	HVC, HMC\\			protein degradation	M0VNM9	Thiol protease aleurain	HVN, HMC, HMN\\			Photosynthesis	F2CRK1	Oxygen-evolving enhancer protein 1	HVC, HVN, HMC, HMN\\			gene expression and replication	M0Y0E8	FKB12-interacting protein of 37 kDa-like	HMN\\
defence response	M0VFS7	CI2C	HVN\\																							protein degradation	M0W4G1	E3 UMF1-protein ligase 1 homolog	HVC, HVN, HMN\\			protein degradation	M0VS67	Uncharacterized protein	HVN\\			protein biosynthesis	M0VPU0	Elongation factor 2	HMC\\			gene expression and replication	M0XIC8	Transcription factor BTF3-like isoform 1	HMN\\
defence response	M0ZDL8	Late embryogenesis abundant protein	HVN\\																							protein degradation	M0XN93	Ubiquitin thioesterase OTU1-like isoform 1	HVC, HVN, HMN\\			protein degradation	M0W4G1	E3 UMF1-protein ligase 1 homolog	HVC, HVN, HMN\\			protein biosynthesis	M0WF40	Elongation factor 1 gamma 2	HMC\\			gene expression and replication	M0WD31	Replication protein A 32 kDa subunit	HMN\\
defence response	M0Z6A4	ABA inducible protein	HVN\\																							protein degradation	F2DNM2	Cystatin Hv-CPI14	HVC, HVN, HMC, HMN\\			protein degradation	M0XN93	Ubiquitin thioesterase OTU1-like isoform 1	HVC, HVN, HMN\\			protein biosynthesis	M0YVB7	Elongation factor 1 beta	HMC\\			gene expression and replication	M0V935	Mediator of RNA polymerase II transcription subunit 15-like isoform X2	HMN\\
defence response	M0YJN2	Salt tolerant protein	HMN\\																							protein degradation	M0ZB49	26S protease regulatory subunit 6A-like protein A	HVC, HVN, HMC, HMN\\			protein degradation	M0YYG3	Triticain beta 2	HVN, HMC, HMN\\			protein biosynthesis	F2E598	40S ribosomal protein S19	HMC\\			gene expression and replication	M0UWP0	Maternally expressed gene 5	HMN\\
defence response	M0Z8T3	Pathogenesis-related protein	HMN\\																							protein degradation	M0ZD30	Papain-like cysteine proteinase	HVC, HVN, HMC, HMN\\			protein degradation	M0ZCR3	26S proteasome non-ATPase regulatory subunit 4	HVN, HMC, HMN\\			protein biosynthesis	M0UYF5	Nucleic acid-binding protein	HMC, HMN\\			gene expression and replication	M0ZD47	Replication protein A 32 kDa subunit	HMN\\
defence response	F2ECH4	Late embryogenesis abundant protein 1	HMN\\																							protein folding/defolding	M0VKI5	Endoplasmin	HVC, HMC\\			protein degradation	F2DNM2	Cystatin Hv-CPI14	HVC, HVN, HMC, HMN\\			protein biosynthesis	M0UPR9	Hsp70 nucleotide exchange factor fes1	HMC, HMN\\			gene expression and replication	M0XB03	Protein decapping-5-like	HMN\\
defence response	M0UNI9	Salt stress root protein RS1-like	HVC, HMN\\																							protein folding/defolding	M0Z0U7	Endoplasmin homolog	HVC, HMC\\			protein degradation	M0ZB49	26S protease regulatory subunit 6A-like protein A	HVC, HVN, HMC, HMN\\			protein biosynthesis	F2CW48	40S ribosomal protein S25-4-like	HMC, HMN\\			gene expression and replication	F2D0T5	ES43	HMN\\
defence response	M0VST4	Germin F	HVN, HMN\\																							protein folding/defolding	F2D884	Heat shock cognate 70 kDa protein 1	HVC\\			protein degradation	M0ZD30	Papain-like cysteine proteinase	HVC, HVN, HMC, HMN\\			protein biosynthesis	M0YU33	Eukaryotic translation initiation factor 5A-2	HMC, HMN\\			gene expression and replication	M0WE81	Leucine-rich repeat-containing protein DDB	HMC, HMN\\
defence response	F2CRD9	Late embryogenesis abundant protein	HVN, HMN\\																							protein folding/defolding	M0X173	Heat shock protein 90	HVC, HMC\\			protein folding/defolding	F2D284	Protein disulfide-isomerase	HVC, HVN, HMC, HMN\\			protein biosynthesis	M0YPS4	60S ribosomal protein L12	HMC, HMN\\			gene expression and replication	M0WBK3	Protein NASP homolog	HMC, HMN\\
defence response	F2DNE8	Late embryogenesis abundant protein D34	HVN, HMN\\																							protein folding/defolding	M0VEB2	Heat shock 70 kDa protein 4L	HVC, HMC\\			protein folding/defolding	M0V4Z9	Chaperonin CPN60-2	HVC, HVN, HMC\\			protein biosynthesis	M0UU60	60S ribosomal protein L23a	HMC, HMN\\			gene expression and replication	F2DSZ6	pre-mRNA processing factor	HVN, HMN\\
defence response	M0UW32	Dehydrin 8	HVN, HMN\\																							protein folding/defolding	M0V4Z9	Chaperonin CPN60-2	HVC, HVN, HMC\\			protein folding/defolding	M0X093	Luminal-binding protein 4	HVN, HMC, HMN\\			protein biosynthesis	M0WYK5	40S ribosomal protein SA	HVC, HMC\\			gene expression and replication	M0XLB8	MLOC 61053-like protein	HVN, HMN\\
gene expression and replication	M0XC90	Protein vip1	HMN\\																							protein folding/defolding	M0YSD3	GrpE protein homolog	HVC, HMC, HMN\\			protein folding/defolding	M0UZB9	PDI-like protein	HVC, HVN, HMC, HMN\\			protein biosynthesis	F2DBD4	60S acidic ribosomal protein P0	HVC, HMC\\			gene expression and replication	M0XI96	Far upstream element-binding protein 2	HVC, HVN, HMN\\
gene expression and replication	F2EJA7	Replication protein A 32 kDa subunit	HVC\\																							protein folding/defolding	M0UZB9	PDI-like protein	HVC, HVN, HMC, HMN\\			protein folding/defolding	M0WCQ8	Peptidyl-prolyl cis-trans isomerase	HVC, HVN, HMC, HMN\\			protein biosynthesis	F2EAX5	60S ribosomal protein L22-2	HVC, HMC\\			gene expression and replication	M0XHE6	Ankyrin repeat domain-containing protein 2	HVC, HMC, HMN\\
gene expression and replication	F2D1I7	Nascent polypeptide-associated complex subunit alpha-like protein	HVC, HVN\\																							protein folding/defolding	M0WCQ8	Peptidyl-prolyl cis-trans isomerase	HVC, HVN, HMC, HMN\\			protein folding/defolding	M0WIT3	RuBisCO large subunit-binding protein subunit alpha	HVC, HVN, HMC, HMN\\			protein biosynthesis	M0ZD98	Elongation factor Tu	HVC, HMC\\			gene expression and replication	M0VX35	Nascent polypeptide-associated complex subunit alpha-like protein 2	HVN, HMC, HMN\\
gene expression and replication	M0WZP4	Polyadenylate-binding protein RBP45-like	HMC\\																							protein folding/defolding	M0WIT3	RuBisCO large subunit-binding protein subunit alpha	HVC, HVN, HMC, HMN\\			protein folding/defolding	M0WBR2	23.5 kDa heat shock protein	HVC, HVN, HMC, HMN\\			protein biosynthesis	M0YSG8	30S ribosomal protein S1	HVC, HMC, HMN\\			gene expression and replication	M0WEK7	Far upstream element-binding protein 3	HVC, HVN, HMC, HMN\\
gene expression and replication	M0VD44	Proliferating cell nuclear antigen	HMC\\																							protein folding/defolding	M0WBR2	23.5 kDa heat shock protein	HVC, HVN, HMC, HMN\\			protein folding/defolding	M0ZDK9	GrpE protein homolog	HVC, HVN, HMC, HMN\\			protein biosynthesis	M0VBK9	Eukaryotic initiation factor 4B	HVN, HMC, HMN\\			gene expression and replication	M0YAP1	Nascent polypeptide-associated complex subunit alpha-like protein	HVC, HVN, HMC, HMN\\
gene expression and replication	M0VHD6	La protein-like protein	HMC\\																							protein folding/defolding	M0ZDK9	GrpE protein homolog	HVC, HVN, HMC, HMN\\			protein folding/defolding	M0UZ78	20 kDa chaperonin	HVC, HVN, HMC, HMN\\			protein biosynthesis	F2DX89	Eukaryotic translation initiation factor 3 subunit J	HVN, HMC, HMN\\			Nucleic acid assembly	F2DE61	RNA-binding Musashi-2-like protein	HMN\\
gene expression and replication	M0Z1P5	Basic leucine zipper protein	HMN\\																							protein folding/defolding	M0UZ78	20 kDa chaperonin	HVC, HVN, HMC, HMN\\			protein folding/defolding	M0X640	RuBisCO large subunit-binding protein subunit beta	HVC, HVN, HMC, HMN\\			protein biosynthesis	M0XHQ5	60S acidic ribosomal protein P3	HVN, HMC, HMN\\			Nucleic acid assembly	M0ZC68	Nucleosome assembly protein 1-A	HMN\\
gene expression and replication	F2E6A1	Basic transcription factor 3	HMN\\		HMC							HMN														protein folding/defolding	M0X640	RuBisCO large subunit-binding protein subunit beta	HVC, HVN, HMC, HMN\\			protein folding/defolding	M0UEM7	Heat shock protein STI	HVC, HVN, HMC, HMN\\			protein biosynthesis	M0YSB6	Acidic ribosomal protein P2	HVC, HVN, HMC, HMN\\			Nucleic acid assembly	M0YK39	Nuclear matrix constituent protein 1	HMN\\
gene expression and replication	M0Y0E8	FKB12-interacting protein of 37 kDa-like	HMN\\																							protein folding/defolding	M0UEM7	Heat shock protein STI	HVC, HVN, HMC, HMN\\			protein folding/defolding	F2DDU3	20 kDa chaperonine	HVC, HVN, HMC, HMN\\			protein degradation	M0VNM9	Thiol protease aleurain	HVN, HMC, HMN\\			Nucleic acid assembly	M0YML3	Nuclear matrix constituent protein 1	HMN\\
gene expression and replication	M0XIC8	Transcription factor BTF3-like isoform 1	HMN\\																							protein folding/defolding	F2DDU3	20 kDa chaperonine	HVC, HVN, HMC, HMN\\			protein folding/defolding	M0WVW3	Stromal 70 kDa heat-shock-related protein	HVC, HVN, HMC, HMN\\			protein degradation	F2D894	Proteasome subunit alpha type	HMC\\			Nucleic acid assembly	M0Z6M4	DNA repair protein	HMN\\
gene expression and replication	M0WD31	Replication protein A 32 kDa subunit	HMN\\																							protein folding/defolding	M0WVW3	Stromal 70 kDa heat-shock-related protein	HVC, HVN, HMC, HMN\\			protein folding/defolding	F2DEW5	RuBisCO large subunit-binding protein subunit alpha	HVC, HVN, HMC, HMN\\			protein degradation	M0X0L3	Proteasome subunit beta type	HMC\\			Nucleic acid assembly	M0VG01	31 kDa ribonucleoprotein	HMC, HMN\\
gene expression and replication	M0V935	Mediator of RNA polymerase II transcription subunit 15-like isoform X2	HMN\\																							protein folding/defolding	F2DEW5	RuBisCO large subunit-binding protein subunit alpha	HVC, HVN, HMC, HMN\\			protein folding/defolding	M0VTF2	Stromal 70 kDa heat shock-related protein	HVC, HVN, HMC, HMN\\			protein degradation	M0Y3T3	Proteasome subunit beta type	HMC\\			Nucleic acid assembly	M0XUE8	Nucleosome assembly protein 1-like 1	HMC, HMN\\
gene expression and replication	M0UWP0	Maternally expressed gene 5	HMN\\																							protein folding/defolding	M0VTF2	Stromal 70 kDa heat shock-related protein	HVC, HVN, HMC, HMN\\			redox metabolism	F2CTB8	Peroxidase 2	HVN, HMN\\			protein degradation	F2CQR1	Deubiquitination-protection protein dph1	HMC, HMN\\			Nucleic acid assembly	M0YFP6	DNA repair protein RAD23-1	HMC, HMN\\
gene expression and replication	M0ZD47	Replication protein A 32 kDa subunit	HMN\\																							redox metabolism	M0XHU1	Peroxidase 54	HVC, HMC, HMN\\			redox metabolism	M0UT11	L-ascorbate peroxidase 7	HVN, HMC, HMN\\			protein degradation	M0Y2I6	Leucine aminopeptidase 2	HVC, HMC\\			Nucleic acid assembly	F2DUJ6	DNA repair protein RAD23	HVC, HVN, HMC, HMN\\
gene expression and replication	M0XB03	Protein decapping-5-like	HMN\\																							redox metabolism	M0VUI3	Lipoxygenase	HVC\\			redox metabolism	F2E325	Glutaredoxin	HVN\\			protein degradation	F2CSW4	Proteasome subunit alpha type	HVC, HMC\\			Nucleic acid assembly	M0VVZ7	Protein SET	HVC, HVN, HMC, HMN\\
gene expression and replication	M0WE81	Leucine-rich repeat-containing protein DDB	HMC, HMN\\																							redox metabolism	M0Y2M0	Lipoxygenase 3	HVC\\			redox metabolism	M0VCA1	Superoxide dismutase [Cu-Zn]	HVC, HVN\\			protein degradation	M0YYG3	Triticain beta 2	HVN, HMC, HMN\\			Nucleic acid assembly	M0YXJ9	Acidic leucine-rich nuclear phosphoprotein 32-related protein 2	HVC, HVN, HMC, HMN\\
gene expression and replication	M0WBK3	Protein NASP homolog	HMC, HMN\\																							redox metabolism	M0VCA1	Superoxide dismutase [Cu-Zn]	HVC, HVN\\			redox metabolism	M0X2A1	Ascorbate peroxidase	HVC, HVN, HMC, HMN\\			protein degradation	M0ZCR3	26S proteasome non-ATPase regulatory subunit 4	HVN, HMC, HMN\\			Nucleic acid metabolism	M0Z8H3	Uridylate kinase-like	HMN\\
gene expression and replication	F2DSZ6	pre-mRNA processing factor	HVN, HMN\\																							redox metabolism	M0X2A1	Ascorbate peroxidase	HVC, HVN, HMC, HMN\\			redox metabolism	M0YH83	Ascorbate peroxidase	HVC, HVN, HMC, HMN\\			protein degradation	F2DNM2	Cystatin Hv-CPI14	HVC, HVN, HMC, HMN\\			Nucleic acid metabolism	M0VXP7	Ribonuclease UK144-like	HVN, HMC, HMN\\
gene expression and replication	M0XI96	Far upstream element-binding protein 2	HVC, HVN, HMN\\																							redox metabolism	M0YH83	Ascorbate peroxidase	HVC, HVN, HMC, HMN\\			redox metabolism	M0WYK6	class III peroxidase	HVN\\			protein degradation	M0ZB49	26S protease regulatory subunit 6A-like protein A	HVC, HVN, HMC, HMN\\			one-carbon m. p.	M0UZA5	Cyanate hydratase	HMN\\
gene expression and replication	M0VX35	Nascent polypeptide-associated complex subunit alpha-like protein 2	HVN, HMC, HMN\\																							redox metabolism	F2D284	Protein disulfide-isomerase	HVC, HVN, HMC, HMN\\			redox metabolism	M0Z0Z8	CBS domain-containing protein CBSX3	HVN, HMC, HMN\\			protein degradation	M0ZD30	Papain-like cysteine proteinase	HVC, HVN, HMC, HMN\\			Photosynthesis	M0YTD9	Oxygen-evolving enhancer protein 3- 1	HMN\\
gene expression and replication	M0WEK7	Far upstream element-binding protein 3	HVC, HVN, HMC, HMN\\																							Regulatory	M0WJV7	Glycine-rich RNA-binding protein 2	HVC, HMN\\			Regulatory	M0V3Q4	Low temperature-responsive RNA-binding protein	HVC, HVN, HMC, HMN\\			protein folding/defolding	M0VKI5	Endoplasmin	HVC, HMC\\			Photosynthesis	M0WTH3	Oxygen-evolving enhancer protein 2	HVC, HVN, HMC, HMN\\
gene expression and replication	M0YAP1	Nascent polypeptide-associated complex subunit alpha-like protein	HVC, HVN, HMC, HMN\\																							Regulatory	M0Z3K0	Cell division cycle protein 48	HVC\\			Regulatory	M0VWY2	RNA-binding protein FUS-like isoform X2	HVC, HVN, HMC, HMN\\			protein folding/defolding	M0Z0U7	Endoplasmin homolog	HVC, HMC\\			Photosynthesis	F2CRK1	Oxygen-evolving enhancer protein 1	HVC, HVN, HMC, HMN\\
gene expression and replication	M0UY14	Golgin candidate 5-like	HMC, HMN\\																							Regulatory	M0V3Q4	Low temperature-responsive RNA-binding protein	HVC, HVN, HMC, HMN\\			secondary m. p.	M0YYH5	Cyclase/dehydrase family protein	HVC, HVN, HMC, HMN\\			protein folding/defolding	M0W8S8	Heat shock cognate 70 kDa protein	HMC\\			protein biosynthesis	M0VTY9	40S ribosomal protein S12	HMN\\
chlorophyll m. p.	M0UKY5	Magnesium chelatase 40 kDa subunit	HVC\\																							secondary m. p.	M0XKQ7	WD-40 repeat protein	HVC\\			signal transduction	F2CQ91	Calmodulin	HVC, HVN, HMN\\			protein folding/defolding	M0YSS3	Cytosolic heat shock protein 90	HMC\\			protein biosynthesis	M0XX22	30S ribosomal protein 2	HMN\\
lipid m. p.	M0YUL2	Enoyl-[acyl-carrier-protein] reductase [NADH]	HMC\\																							secondary m. p.	M0YYH5	Cyclase/dehydrase family protein	HVC, HVN, HMC, HMN\\			signal transduction	F2CWX0	Calreticulin	HVC, HVN, HMC, HMN\\			protein folding/defolding	M0WIS1	Poly(rC)-binding protein 3	HMC\\			protein biosynthesis	F2CZL7	Eukaryotic translation initiation factor 1A	HMN\\
lipid m. p.	M0VZB7	GDSL esterase/lipase	HMC\\																							signal transduction	A1X810	14-3-3E	HVC\\			signal transduction	M0Z9V5	Protein phosphatase 2C 10	HVC, HVN, HMC, HMN\\			protein folding/defolding	M0Y631	Chaperonin CPN60-2	HMC, HMN\\			protein biosynthesis	F2EFD1	40S ribosomal protein S27	HMN\\
Nucleic acid assembly	F2DE61	RNA-binding Musashi-2-like protein	HMN\\																							signal transduction	F2CRF1	14-3-3-like protein A	HVC, HMC, HMN\\			signal transduction	M0XXY9	Ras GTPase-activating protein-binding protein 1	HVN, HMC, HMN\\			protein folding/defolding	M0WFD2	Heat shock cognate 70 kDa protein	HMC, HMN\\			protein biosynthesis	M0VC57	30S ribosomal protein S17	HMN\\
Nucleic acid assembly	F2D0T5	ES43	HMN\\																							signal transduction	M0XMV1	14-3-3-like protein B	HVC, HMC, HMN\\			transport	M0X0B4	TOM1-like protein 2	HVN\\			protein folding/defolding	M0X173	Heat shock protein 90	HVC, HMC\\			protein biosynthesis	M0UYF5	Nucleic acid-binding protein	HMC, HMN\\
Nucleic acid assembly	M0ZC67	Nucleosome assembly protein 1-like 1-A	HVC, HVN\\																							signal transduction	M0VNR2	3'(2'),5'-bisphosphate nucleosidase	HVC\\			transport	Q5UNP2	Non-specific lipid-transfer protein	HVN\\			protein folding/defolding	M0VEB2	Heat shock 70 kDa protein 4L	HVC, HMC\\			protein biosynthesis	M0UPR9	Hsp70 nucleotide exchange factor fes1	HMC, HMN\\
Nucleic acid assembly	M0ZC68	Nucleosome assembly protein 1-A	HMN\\																							signal transduction	F2CQ91	Calmodulin	HVC, HVN, HMN\\			transport	F2CY84	Non-specific lipid-transfer protein	HVC, HVN\\			protein folding/defolding	M0V4Z9	Chaperonin CPN60-2	HVC, HVN, HMC\\			protein biosynthesis	F2CW48	40S ribosomal protein S25-4-like	HMC, HMN\\
Nucleic acid assembly	M0YK39	Nuclear matrix constituent protein 1	HMN\\																							signal transduction	F2CWX0	Calreticulin	HVC, HVN, HMC, HMN\\			transport	M0XSD4	Ran-binding protein 1-like protein c	HVN, HMN\\			protein folding/defolding	M0YSD3	GrpE protein homolog	HVC, HMC, HMN\\			protein biosynthesis	M0YU33	Eukaryotic translation initiation factor 5A-2	HMC, HMN\\
Nucleic acid assembly	M0YML3	Nuclear matrix constituent protein 1	HMN\\																							signal transduction	M0Z9V5	Protein phosphatase 2C 10	HVC, HVN, HMC, HMN\\			transport	M0WT35	Clathrin light chain 2	HVN, HMC, HMN\\			protein folding/defolding	M0X093	Luminal-binding protein 4	HVN, HMC, HMN\\			protein biosynthesis	M0YPS4	60S ribosomal protein L12	HMC, HMN\\
Nucleic acid assembly	M0Z6M4	DNA repair protein	HMN\\																							TCA cycle	M0Z0D3	Malate dehydrogenase	HVC, HMC\\			transport	M0X1Z2	RAN GTPase-activating protein 1-like	HVC, HVN, HMC, HMN\\			protein folding/defolding	M0V8N6	Poly(rC)-binding protein 1	HVN, HMC, HMN\\			protein biosynthesis	M0UU60	60S ribosomal protein L23a	HMC, HMN\\
Nucleic acid assembly	M0VG01	31 kDa ribonucleoprotein	HMC, HMN\\																							transport	F2CY84	Non-specific lipid-transfer protein	HVC, HVN\\			transport	M0ZCE0	Ran-binding 1-c-like protein	HVC, HVN, HMC, HMN\\			protein folding/defolding	M0Y7Q2	MBD2	HVN, HMC, HMN\\			protein biosynthesis	M0WJN7	50S ribosomal protein L12-2	HVN, HMN\\
Nucleic acid assembly	M0XUE8	Nucleosome assembly protein 1-like 1	HMC, HMN\\																							transport	F2CQ27	Small Ras-related GTP-binding protein	HVC, HMC\\			unknown	M0VF30	Pro-resilin precursor	HVN\\			protein folding/defolding	M0UZB9	PDI-like protein	HVC, HVN, HMC, HMN\\			protein biosynthesis	M0YSG8	30S ribosomal protein S1	HVC, HMC, HMN\\
Nucleic acid assembly	M0YFP6	DNA repair protein RAD23-1	HMC, HMN\\																							transport	M0YLZ9	Ran-specific GTPase-activating protein 2	HVC, HMN\\			unknown	F2DXR4	Ripening-related protein 2	HVN\\			protein folding/defolding	M0WCQ8	Peptidyl-prolyl cis-trans isomerase	HVC, HVN, HMC, HMN\\			protein biosynthesis	M0VBK9	Eukaryotic initiation factor 4B	HVN, HMC, HMN\\
Nucleic acid assembly	F2DUJ6	DNA repair protein RAD23	HVC, HVN, HMC, HMN\\																							transport	M0XU21	Uncharacterized protein	HVC, HMC, HMN\\			unknown	F2D3S4	Predicted protein	HVN\\			protein folding/defolding	M0WIT3	RuBisCO large subunit-binding protein subunit alpha	HVC, HVN, HMC, HMN\\			protein biosynthesis	F2DX89	Eukaryotic translation initiation factor 3 subunit J	HVN, HMC, HMN\\
Nucleic acid assembly	F2D3D5	Heterogenous nuclear ribonucleoprotein 27C	HVN, HMC, HMN\\																							transport	M0X1Z2	RAN GTPase-activating protein 1-like	HVC, HVN, HMC, HMN\\			unknown	M0YK38	Uncharacterized protein	HVN\\			protein folding/defolding	M0WBR2	23.5 kDa heat shock protein	HVC, HVN, HMC, HMN\\			protein biosynthesis	M0XHQ5	60S acidic ribosomal protein P3	HVN, HMC, HMN\\
Nucleic acid assembly	M0UYF5	Nucleic acid-binding protein	HMC, HMN\\																							transport	M0ZCE0	Ran-binding 1-c-like protein	HVC, HVN, HMC, HMN\\			unknown	F2D465	Predicted protein	HVC, HVN\\			protein folding/defolding	M0ZDK9	GrpE protein homolog	HVC, HVN, HMC, HMN\\			protein biosynthesis	M0YSB6	Acidic ribosomal protein P2	HVC, HVN, HMC, HMN\\
Nucleic acid assembly	M0V8N6	Poly(rC)-binding protein 1	HVN, HMC, HMN\\																							tricarboxylic acid cycle	M0YIA7	Isocitrate dehydrogenase [NADP]	HVC, HMC\\			unknown	M0VZW5	Uncharacterized protein	HVN, HMN\\			protein folding/defolding	M0UZ78	20 kDa chaperonin	HVC, HVN, HMC, HMN\\			protein degradation	M0VNM9	Thiol protease aleurain	HVN, HMC, HMN\\
Nucleic acid assembly	M0WIS1	Poly(rC)-binding protein 3	HMC\\																							unknown	M0UHX1	Uncharacterized protein	HVC\\			unknown	M0YYJ1	Uncharacterized protein	HVN, HMN\\			protein folding/defolding	M0X640	RuBisCO large subunit-binding protein subunit beta	HVC, HVN, HMC, HMN\\			protein degradation	M0Z2X4	Proteasome subunit alpha type	HMN\\
Nucleic acid assembly	M0WZP5	Uncharacterized RNA-binding protein C23E6.01c	HVN, HMN\\																							unknown	F2D465	Predicted protein	HVC, HVN\\			unknown	M0VKD9	Ripening-related protein 6	HVC, HVN, HMN\\			protein folding/defolding	M0UEM7	Heat shock protein STI	HVC, HVN, HMC, HMN\\			protein degradation	M0VT70	26S proteasome non-ATPase regulatory subunit 10	HMN\\
Nucleic acid assembly	M0Y7Q2	MBD2	HVN, HMC, HMN\\																							unknown	M0VKD9	Ripening-related protein 6	HVC, HVN, HMN\\			unknown	M0W1W4	FAM10 family protein	HVC, HVN, HMC, HMN\\			protein folding/defolding	F2DDU3	20 kDa chaperonine	HVC, HVN, HMC, HMN\\			protein degradation	M0V101	Cystatin Hv-CP12	HMN\\
Nucleic acid assembly	F2DS55	Suppressor protein SRP40-like isoform X1	HMC, HMN\\																							unknown	M0W1W4	FAM10 family protein	HVC, HVN, HMC, HMN\\			unknown	F2CUD8	Peptidoglycan-binding LysM domain-containíng protein-like	HVC, HVN, HMC, HMN\\			protein folding/defolding	M0WVW3	Stromal 70 kDa heat-shock-related protein	HVC, HVN, HMC, HMN\\			protein degradation	F2CUF5	Cystatin Hv-CPI16	HMN\\
Nucleic acid assembly	M0VVZ7	Protein SET	HVC, HVN, HMC, HMN\\																							unknown	F2CUD8	Peptidoglycan-binding LysM domain-containíng protein-like	HVC, HVN, HMC, HMN\\									protein folding/defolding	F2DEW5	RuBisCO large subunit-binding protein subunit alpha	HVC, HVN, HMC, HMN\\			protein degradation	M0VEJ4	Prefoldin subunit 5	HMN\\
Nucleic acid assembly	M0YXJ9	Acidic leucine-rich nuclear phosphoprotein 32-related protein 2	HVC, HVN, HMC, HMN\\																							unknown	M0VWY2	RNA-binding protein FUS-like isoform X2	HVC, HVN, HMC, HMN\\									protein folding/defolding	M0VTF2	Stromal 70 kDa heat shock-related protein	HVC, HVN, HMC, HMN\\			protein degradation	B4ESE6	Papain-like cysteine proteinase	HMN\\
Nucleotide metabolism	M0VXP7	Ribonuclease UK144-like	HVN, HMC, HMN\\																																			redox metabolism	F2CQP8	Lactoylglutathione lyase	HMC\\			protein degradation	M0YCA3	PERQ amino acid-rich with GYF domain-containing protein 2	HMN\\
Nucleotide metabolism	M0Z8H3	Uridylate kinase-like	HMN\\																																			redox metabolism	M0XHU1	Peroxidase 54	HVC, HMC, HMN\\			protein degradation	M0UGE2	Small ubiquitin-related modifier 1	HMN\\
Nucleotide metabolism	M0WCC2	Phosphoribosylformylglycinamidine cyclo-ligase	HMC\\																																			redox metabolism	M0UT11	L-ascorbate peroxidase 7	HVN, HMC, HMN\\			protein degradation	M0V112	Ubiquitin-like protein	HMN\\
one-carbon m. p.	M0ZB73	S-adenosylhomocystein hydrolase 2	HVC\\																																			redox metabolism	F2D5M0	Monodehydroascorbate reductase	HMC\\			protein degradation	F2CQR1	Deubiquitination-protection protein dph1	HMC, HMN\\
one-carbon m. p.	M0UZA5	Cyanate hydratase	HMN\\																																			redox metabolism	M0YYV7	class III peroxidase	HMC, HMN\\			protein degradation	M0W4G1	E3 UMF1-protein ligase 1 homolog	HVC, HVN, HMN\\
Photosynthesis	M0YTD9	Oxygen-evolving enhancer protein 3- 1	HMN\\																																			redox metabolism	F2D3D5	Heterogenous nuclear ribonucleoprotein 27C	HVN, HMC, HMN\\			protein degradation	M0XN93	Ubiquitin thioesterase OTU1-like isoform 1	HVC, HVN, HMN\\
Photosynthesis	M0WTH3	Oxygen-evolving enhancer protein 2	HVC, HVN, HMC, HMN\\																																			redox metabolism	M0Z0Z8	CBS domain-containing protein CBSX3	HVN, HMC, HMN\\			protein degradation	M0YYG3	Triticain beta 2	HVN, HMC, HMN\\
Photosynthesis	F2CRK1	Oxygen-evolving enhancer protein 1	HVC, HVN, HMC, HMN\\																																			redox metabolism	M0X2A1	Ascorbate peroxidase	HVC, HVN, HMC, HMN\\			protein degradation	M0ZCR3	26S proteasome non-ATPase regulatory subunit 4	HVN, HMC, HMN\\
protein biosynthesis	M0ZC18	Protein translation factor SUI1	HMN\\																																			redox metabolism	M0YH83	Ascorbate peroxidase	HVC, HVN, HMC, HMN\\			protein degradation	F2DNM2	Cystatin Hv-CPI14	HVC, HVN, HMC, HMN\\
protein biosynthesis	M0X7H3	40S ribosomal protein S17-4	HVC\\																																			redox metabolism	F2D284	Protein disulfide-isomerase	HVC, HVN, HMC, HMN\\			protein degradation	M0ZB49	26S protease regulatory subunit 6A-like protein A	HVC, HVN, HMC, HMN\\
protein biosynthesis	M0UL57	Eukaryotic translation initiation factor 5A1	HVC, HVN\\																																			Regulatory	M0V3Q4	Low temperature-responsive RNA-binding protein	HVC, HVN, HMC, HMN\\			protein degradation	M0ZD30	Papain-like cysteine proteinase	HVC, HVN, HMC, HMN\\
protein biosynthesis	M0V315	60S acidic ribosomal protein P2B	HVC, HVN\\																																			secondary m. p.	M0YYH5	Cyclase/dehydrase family protein	HVC, HVN, HMC, HMN\\			protein folding/defolding	M0V4Z8	Chaperonin CPN60-2	HMN\\
protein biosynthesis	M0VPU0	Elongation factor 2	HMC\\																																			signal transduction	F2CRF1	14-3-3-like protein A	HVC, HMC, HMN\\			protein folding/defolding	M0WQY8	Heat shock cognate 70 kDa protein 1	HMN\\
protein biosynthesis	M0WF40	Elongation factor 1 gamma 2	HMC\\																																			signal transduction	M0XMV1	14-3-3-like protein B	HVC, HMC, HMN\\			protein folding/defolding	M0WRW4	Peptidyl-prolyl cis-trans isomerase 1	HMN\\
protein biosynthesis	M0YVB7	Elongation factor 1 beta	HMC\\																																			signal transduction	F2CWX0	Calreticulin	HVC, HVN, HMC, HMN\\			protein folding/defolding	F2DA67	Peptidyl-prolyl cis-trans isomerase	HMN\\
protein biosynthesis	F2E598	40S ribosomal protein S19	HMC\\																																			signal transduction	M0Z9V5	Protein phosphatase 2C 10	HVC, HVN, HMC, HMN\\			protein folding/defolding	M0Y631	Chaperonin CPN60-2	HMC, HMN\\
protein biosynthesis	M0VTY9	40S ribosomal protein S12	HMN\\																																			TCA cycle	M0Z0D3	Malate dehydrogenase	HVC, HMC\\			protein folding/defolding	M0WFD2	Heat shock cognate 70 kDa protein	HMC, HMN\\
protein biosynthesis	M0XX22	30S ribosomal protein 2	HMN\\																																			TCA cycle	F2CQR0	Malate dehydrogenase	HMC\\			protein folding/defolding	M0WZP5	Uncharacterized RNA-binding protein C23E6.01c	HVN, HMN\\
protein biosynthesis	F2CZL7	Eukaryotic translation initiation factor 1A	HMN\\																																			TCA cycle	F2D1J8	Succinyl-CoA ligase [ADP-forming] subunit beta	HMC\\			protein folding/defolding	M0YSD3	GrpE protein homolog	HVC, HMC, HMN\\
protein biosynthesis	F2EFD1	40S ribosomal protein S27	HMN\\																																			transport	F2CQ27	Small Ras-related GTP-binding protein	HVC, HMC\\			protein folding/defolding	M0X093	Luminal-binding protein 4	HVN, HMC, HMN\\
protein biosynthesis	M0VC57	30S ribosomal protein S17	HMN\\																																			transport	M0XU21	Uncharacterized protein	HVC, HMC, HMN\\			protein folding/defolding	M0V8N6	Poly(rC)-binding protein 1	HVN, HMC, HMN\\
protein biosynthesis	F2CW48	40S ribosomal protein S25-4-like	HMC, HMN\\																																			transport	M0WT35	Clathrin light chain 2	HVN, HMC, HMN\\			protein folding/defolding	M0Y7Q2	MBD2	HVN, HMC, HMN\\
protein biosynthesis	M0YU33	Eukaryotic translation initiation factor 5A-2	HMC, HMN\\																																			transport	M0XXY9	Ras GTPase-activating protein-binding protein 1	HVN, HMC, HMN\\			protein folding/defolding	M0UZB9	PDI-like protein	HVC, HVN, HMC, HMN\\
protein biosynthesis	M0YPS4	60S ribosomal protein L12	HMC, HMN\\																																			transport	M0X1Z2	RAN GTPase-activating protein 1-like	HVC, HVN, HMC, HMN\\			protein folding/defolding	M0WCQ8	Peptidyl-prolyl cis-trans isomerase	HVC, HVN, HMC, HMN\\
protein biosynthesis	M0UU60	60S ribosomal protein L23a	HMC, HMN\\																																			transport	M0ZCE0	Ran-binding 1-c-like protein	HVC, HVN, HMC, HMN\\			protein folding/defolding	M0WIT3	RuBisCO large subunit-binding protein subunit alpha	HVC, HVN, HMC, HMN\\
protein biosynthesis	M0WYK5	40S ribosomal protein SA	HVC, HMC\\																																			tricarboxylic acid cycle	M0Y4D4	Aconitate hydratase	HMC\\			protein folding/defolding	M0WBR2	23.5 kDa heat shock protein	HVC, HVN, HMC, HMN\\
protein biosynthesis	F2DBD4	60S acidic ribosomal protein P0	HVC, HMC\\																																			tricarboxylic acid cycle	M0YIA7	Isocitrate dehydrogenase [NADP]	HVC, HMC\\			protein folding/defolding	M0ZDK9	GrpE protein homolog	HVC, HVN, HMC, HMN\\
protein biosynthesis	F2EAX5	60S ribosomal protein L22-2	HVC, HMC\\																																			unknown	M0Z6B5	Uncharacterized protein	HMC\\			protein folding/defolding	M0UZ78	20 kDa chaperonin	HVC, HVN, HMC, HMN\\
protein biosynthesis	M0ZD98	Elongation factor Tu	HVC, HMC\\																																			unknown	M0UY14	Golgin candidate 5-like	HMC, HMN\\			protein folding/defolding	M0X640	RuBisCO large subunit-binding protein subunit beta	HVC, HVN, HMC, HMN\\
protein biosynthesis	M0WJN7	50S ribosomal protein L12-2	HVN, HMN\\																																			unknown	F2DIC8	r40c1 protein	HMC, HMN\\			protein folding/defolding	M0UEM7	Heat shock protein STI	HVC, HVN, HMC, HMN\\
protein biosynthesis	M0YSG8	30S ribosomal protein S1	HVC, HMC, HMN\\																																			unknown	M0Y4I6	Uncharacterized protein	HMC, HMN\\			protein folding/defolding	F2DDU3	20 kDa chaperonine	HVC, HVN, HMC, HMN\\
protein biosynthesis	M0VBK9	Eukaryotic initiation factor 4B	HVN, HMC, HMN\\																																			unknown	M0W1W4	FAM10 family protein	HVC, HVN, HMC, HMN\\			protein folding/defolding	M0WVW3	Stromal 70 kDa heat-shock-related protein	HVC, HVN, HMC, HMN\\
protein biosynthesis	F2DX89	Eukaryotic translation initiation factor 3 subunit J	HVN, HMC, HMN\\																																			unknown	F2CUD8	Peptidoglycan-binding LysM domain-containíng protein-like	HVC, HVN, HMC, HMN\\			protein folding/defolding	F2DEW5	RuBisCO large subunit-binding protein subunit alpha	HVC, HVN, HMC, HMN\\
protein biosynthesis	M0XHQ5	60S acidic ribosomal protein P3	HVN, HMC, HMN\\																																			unknown	M0VWY2	RNA-binding protein FUS-like isoform X2	HVC, HVN, HMC, HMN\\			protein folding/defolding	M0VTF2	Stromal 70 kDa heat shock-related protein	HVC, HVN, HMC, HMN\\
protein biosynthesis	M0YSB6	Acidic ribosomal protein P2	HVC, HVN, HMC, HMN\\																																									redox metabolism	M0X820	Peroxidase 35	HMN\\
protein biosynthesis	M0Y092	Ribosome-recycling factor	HMN\\																																									redox metabolism	F2CTB8	Peroxidase 2	HVN, HMN\\
protein degradation	M0VNM9	Thiol protease aleurain	HVN, HMC, HMN\\																																									redox metabolism	M0XHU1	Peroxidase 54	HVC, HMC, HMN\\
protein degradation	M0USK6	Aspartic proteinase nepenthesin-1	HVC\\																																									redox metabolism	M0UT11	L-ascorbate peroxidase 7	HVN, HMC, HMN\\
protein degradation	M0VS67	Uncharacterized protein	HVN\\																																									redox metabolism	M0VDA7	Peroxiredoxin-2E	HMN\\
protein degradation	F2D894	Proteasome subunit alpha type	HMC\\																																									redox metabolism	M0X4Z3	Peroxiredoxin Q	HMN\\
protein degradation	M0X0L3	Proteasome subunit beta type	HMC\\																																									redox metabolism	M0X558	Peroxidase 1	HMN\\
protein degradation	M0Y3T3	Proteasome subunit beta type	HMC\\																																									redox metabolism	K4KCI3	Superoxide dismutase [Cu-Zn] (Fragment)	HMN\\
protein degradation	M0Z2X4	Proteasome subunit alpha type	HMN\\																																									redox metabolism	M0YTZ0	Superoxide dismutase	HMN\\
protein degradation	M0VT70	26S proteasome non-ATPase regulatory subunit 10	HMN\\																																									redox metabolism	M0VYA3	Superoxide dismutase [Cu-Zn]	HMN\\
protein degradation	M0V101	Cystatin Hv-CP12	HMN\\																																									redox metabolism	M0VCJ6	Peroxidase 2	HMN\\
protein degradation	F2CUF5	Cystatin Hv-CPI16	HMN\\																																									redox metabolism	M0UT82	Peroxidase 4	HMN\\
protein degradation	B4ESE6	Papain-like cysteine proteinase	HMN\\																																									redox metabolism	M0X8B9	HIPL1 protein	HMN\\
protein degradation	M0UGE2	Small ubiquitin-related modifier 1	HMN\\																																									redox metabolism	M0WN15	Monocopper oxidase-like protein SKU5	HMN\\
protein degradation	M0V112	Ubiquitin-like protein	HMN\\																																									redox metabolism	M0YYV7	class III peroxidase	HMC, HMN\\
protein degradation	F2CQR1	Deubiquitination-protection protein dph1	HMC, HMN\\																																									redox metabolism	F2D3D5	Heterogenous nuclear ribonucleoprotein 27C	HVN, HMC, HMN\\
protein degradation	M0Y2I6	Leucine aminopeptidase 2	HVC, HMC\\																																									redox metabolism	M0Z0Z8	CBS domain-containing protein CBSX3	HVN, HMC, HMN\\
protein degradation	F2CSW4	Proteasome subunit alpha type	HVC, HMC\\																																									redox metabolism	M0X2A1	Ascorbate peroxidase	HVC, HVN, HMC, HMN\\
protein degradation	M0W4G1	E3 UMF1-protein ligase 1 homolog	HVC, HVN, HMN\\																																									redox metabolism	M0YH83	Ascorbate peroxidase	HVC, HVN, HMC, HMN\\
protein degradation	M0XN93	Ubiquitin thioesterase OTU1-like isoform 1	HVC, HVN, HMN\\																																									redox metabolism	F2D284	Protein disulfide-isomerase	HVC, HVN, HMC, HMN\\
protein degradation	M0YYG3	Triticain beta 2	HVN, HMC, HMN\\																																									Regulatory	M0WJV7	Glycine-rich RNA-binding protein 2	HVC, HMN\\
protein degradation	M0ZCR3	26S proteasome non-ATPase regulatory subunit 4	HVN, HMC, HMN\\																																									Regulatory	M0XEV2	Glycine-rich RNA-binding protein 2	HMN\\
protein degradation	F2DNM2	Cystatin Hv-CPI14	HVC, HVN, HMC, HMN\\																																									Regulatory	F2DKA4	Glycine-rich RNA-binding protein	HMN\\
protein degradation	M0ZB49	26S protease regulatory subunit 6A-like protein A	HVC, HVN, HMC, HMN\\																																									Regulatory	M0V3Q4	Low temperature-responsive RNA-binding protein	HVC, HVN, HMC, HMN\\
protein degradation	M0ZD30	Papain-like cysteine proteinase	HVC, HVN, HMC, HMN\\																																									secondary m. p.	M0YYH5	Cyclase/dehydrase family protein	HVC, HVN, HMC, HMN\\
protein folding/defolding	M0VEJ4	Prefoldin subunit 5	HMN\\																																									signal transduction	F2CRF1	14-3-3-like protein A	HVC, HMC, HMN\\
protein folding/defolding	F2D284	Protein disulfide-isomerase	HVC, HVN, HMC, HMN\\																																									signal transduction	M0XMV1	14-3-3-like protein B	HVC, HMC, HMN\\
protein folding/defolding	M0VKI5	Endoplasmin	HVC, HMC\\																																									signal transduction	F2DSZ9	Nitrogen regulatory protein PII	HMN\\
protein folding/defolding	M0Z0U7	Endoplasmin homolog	HVC, HMC\\																																									signal transduction	M0W1B4	Serine/threonine-protein phosphatase 4 regulatory subunit 2	HMN\\
protein folding/defolding	F2D884	Heat shock cognate 70 kDa protein 1	HVC\\																																									signal transduction	M0V9J3	RNA-binding Ras-GAP SH3 binding protein	HMN\\
protein folding/defolding	M0W8S8	Heat shock cognate 70 kDa protein	HMC\\																																									signal transduction	F2CQ91	Calmodulin	HVC, HVN, HMN\\
protein folding/defolding	M0V4Z8	Chaperonin CPN60-2	HMN\\																																									signal transduction	F2CWX0	Calreticulin	HVC, HVN, HMC, HMN\\
protein folding/defolding	M0WQY8	Heat shock cognate 70 kDa protein 1	HMN\\																																									signal transduction	M0Z9V5	Protein phosphatase 2C 10	HVC, HVN, HMC, HMN\\
protein folding/defolding	M0WRW4	Peptidyl-prolyl cis-trans isomerase 1	HMN\\																																									transport	M0X5W2	Copper transport protein ATOX1	HMN\\
protein folding/defolding	F2DA67	Peptidyl-prolyl cis-trans isomerase	HMN\\																																									transport	M0Y092	Ribosome-recycling factor	HMN\\
protein folding/defolding	M0Y631	Chaperonin CPN60-2	HMC, HMN\\																																									transport	M0Z7W8	Lipid binding protein precursor	HMN\\
protein folding/defolding	M0WFD2	Heat shock cognate 70 kDa protein	HMC, HMN\\																																									transport	F2DW24	Predicted protein	HMN\\
protein folding/defolding	M0X173	Heat shock protein 90	HVC, HMC\\																																									transport	F2CT57	Vacuolar proton ATPase subunit E	HMN\\
protein folding/defolding	M0VEB2	Heat shock 70 kDa protein 4L	HVC, HMC\\																																									transport	F2DSW1	Mitochondrial import inner membrane translocase subunit TIM10	HMN\\
protein folding/defolding	M0V4Z9	Chaperonin CPN60-2	HVC, HVN, HMC\\																																									transport	M0YLZ9	Ran-specific GTPase-activating protein 2	HVC, HMN\\
protein folding/defolding	M0YSD3	GrpE protein homolog	HVC, HMC, HMN\\																																									transport	M0XSD4	Ran-binding protein 1-like protein c	HVN, HMN\\
protein folding/defolding	M0X093	Luminal-binding protein 4	HVN, HMC, HMN\\																																									transport	M0XU21	Uncharacterized protein	HVC, HMC, HMN\\
protein folding/defolding	M0UZB9	PDI-like protein	HVC, HVN, HMC, HMN\\																																									transport	M0WT35	Clathrin light chain 2	HVN, HMC, HMN\\
protein folding/defolding	M0WCQ8	Peptidyl-prolyl cis-trans isomerase	HVC, HVN, HMC, HMN\\																																									transport	M0XXY9	Ras GTPase-activating protein-binding protein 1	HVN, HMC, HMN\\
protein folding/defolding	M0WIT3	RuBisCO large subunit-binding protein subunit alpha	HVC, HVN, HMC, HMN\\																																									transport	M0X1Z2	RAN GTPase-activating protein 1-like	HVC, HVN, HMC, HMN\\
protein folding/defolding	M0WBR2	23.5 kDa heat shock protein	HVC, HVN, HMC, HMN\\																																									transport	M0ZCE0	Ran-binding 1-c-like protein	HVC, HVN, HMC, HMN\\
protein folding/defolding	M0ZDK9	GrpE protein homolog	HVC, HVN, HMC, HMN\\																																									unknown	M0YZF2	Retinis pigmentosa 1	HMN\\
protein folding/defolding	M0UZ78	20 kDa chaperonin	HVC, HVN, HMC, HMN\\																																									unknown	M0UR32	HN1-like protein isoform 1	HMN\\
protein folding/defolding	M0X640	RuBisCO large subunit-binding protein subunit beta	HVC, HVN, HMC, HMN\\																																									unknown	M0WQX1	Uncharacterized protein	HMN\\
protein folding/defolding	M0UEM7	Heat shock protein STI	HVC, HVN, HMC, HMN\\																																									unknown	M0XVR4	Uncharacterized protein	HMN\\
protein folding/defolding	F2DDU3	20 kDa chaperonine	HVC, HVN, HMC, HMN\\																																									unknown	M0UY14	Golgin candidate 5-like	HMC, HMN\\
protein folding/defolding	M0WVW3	Stromal 70 kDa heat-shock-related protein	HVC, HVN, HMC, HMN\\																																									unknown	F2DIC8	r40c1 protein	HMC, HMN\\
protein folding/defolding	F2DEW5	RuBisCO large subunit-binding protein subunit alpha	HVC, HVN, HMC, HMN\\																																									unknown	M0Y4I6	Uncharacterized protein	HMC, HMN\\
protein folding/defolding	M0VTF2	Stromal 70 kDa heat shock-related protein	HVC, HVN, HMC, HMN\\																																									unknown	M0VZW5	Uncharacterized protein	HVN, HMN\\
protein folding/defolding	M0UPR9	Hsp70 nucleotide exchange factor fes1	HMC, HMN\\																																									unknown	M0YYJ1	Uncharacterized protein	HVN, HMN\\
protein folding/defolding	M0YSS3	Cytosolic heat shock protein 90	HMC\\																																									unknown	M0VKD9	Ripening-related protein 6	HVC, HVN, HMN\\
protein folding/defolding	M0W1W4	FAM10 family protein	HVC, HVN, HMC, HMN\\																																									unknown	M0W1W4	FAM10 family protein	HVC, HVN, HMC, HMN\\
redox metabolism	F2CQP8	Lactoylglutathione lyase	HMC\\																																									unknown	F2CUD8	Peptidoglycan-binding LysM domain-containíng protein-like	HVC, HVN, HMC, HMN\\
[truncated: 84 more rows]
